# Supplementary material for: Transcriptomic Profiling of Differential Responses to Drought in Two Freshwater Mussel Species, the Giant Floater Pyganodon grandis and the Pondhorn Uniomerus tetralasmus
Source: PLoS One. 2014 Feb 25;9(2):e89481. doi: 10.1371/journal.pone.0089481 (PMC3934898; doi:10.1371/journal.pone.0089481)
Supplement: Table S3 — Differentially expressed genes in the foot of heat/desiccation challenged and control P. grandis and U. tetralasmus. Positive/negative values indicate up-regulation and down-regulation, respectively, in drought treatment group relative to the control group. Included genes showed fold changes of 1.5-fold or greater and corrected p-value<0.05. Annotation is based on the NCBI Crassostrea gigas and nr databases. (XLSX) [file pone.0089481.s004.xlsx]

## Sheet: P. grandis
Table S3. Differentially expressed genes in the foot of heat/desiccation challenged and control P. grandis. Positive/negative values indicate up-regulation and down-regulation, respectively, in drought treatment group relative to the control group. Included genes showed fold changes of 1.5-fold or greater and corrected p-value<0.05. Annotation is based on the NCBI Crassostrea gigas and nr databas…
Primary Contig ID	Secondary Contig ID	QueryLength	NR_Length	NR_Score	NR_Bit	NR_Evalue	NR_Identities	NR_Positives	NR_Gaps	NR_Frame	NR_Accession Version	NR_Organism	NR_Description	C. gigas_Accession Version	C. gigas_Evalue	C. gigas_Organism	C. gigas_Description	Fold change	p-value	fl_control1_total gene reads	fl_control1_RPKM	fl_control2_total gene reads	fl_control2_RPKM	fl_control3_total gene reads	fl_control3_RPKM	fl_drought1_total gene reads	fl_drought1_RPKM	fl_drought2_total gene reads	fl_drought2_RPKM	fl_drought3_total gene reads	fl_drought3_RPKM
comp124037_c0_seq1	fl_ctg_1	478	84	177	448	(2E-42)	82/84 (97%)	83/84 (98%)		2	ABW90431.1	Barentsia elongata	putative ribosomal protein S27	EKC21036.1	9.00E-43	Crassostrea gigas	40S ribosomal protein S27-like protein	1.56931	0.0011923	3100	590.421	2685	466.078	3162	398.953	4757	857.248	3789	785.613	3534	612.432
comp124313_c0_seq1	fl_ctg_2	841	134	195	496	(2E-47)	99/127 (77%)	109/127 (85%)		-3	XP_002734007.1	Saccoglossus kowalevskii	Lsm1 protein-like	EKC27377.1	2.00E-53	Crassostrea gigas	U6 snRNA-associated Sm-like protein LSm1	-2.97967	0.0013237	116	12.5571	94	9.27415	133	9.53769	28	2.86789	33	3.88893	36	3.5459
comp124333_c0_seq2	fl_ctg_3	481	82	102	254	(5E-20)	47/62 (75%)	54/62 (87%)		-3	XP_003224184.1	Anolis carolinensis	protein NEF1-like	EKC27884.1	2.00E-25	Crassostrea gigas	Protein NEF1	-2.22228	0.00697521	170	32.176	354	61.0661	489	61.3128	140	25.0717	115	23.6954	118	20.3215
comp124557_c0_seq1	fl_ctg_4	397	450	267	682	(6E-70)	132/132 (100%)	132/132 (100%)		2	AAP80595.1	Oikopleura dioica	AF465693_1 putative alpha-tubulin	EKC19808.1	3.00E-72	Crassostrea gigas	Tubulin alpha-1C chain	-2.54533	0.00178468	1399	320.815	1907	398.568	1391	211.312	635	137.779	310	77.3897	699	145.85
comp124569_c0_seq1	fl_ctg_5	467	113	99.4	246	(4E-19)	48/87 (55%)	66/87 (75%)		1	XP_001651805.1	Aedes aegypti	mitochondrial ribosomal protein, L55, putative					1.93233	0.0245462	19	3.70395	44	7.81768	70	9.04	70	12.9117	45	9.55009	95	16.851
comp124591_c0_seq1	fl_ctg_6	960	237	273	698	(8E-71)	133/238 (55%)	169/238 (71%)		1	XP_003454941.1	Oreochromis niloticus	phosducin-like protein 3-like	EKC23003.1	7.00E-89	Crassostrea gigas	Phosducin-like protein 3, partial	-2.43493	0.00553751	99	9.3884	93	8.03811	221	13.8838	49	4.39669	33	3.40686	57	4.91839
comp124681_c0_seq1	fl_ctg_7	740	238	337	864	(3E-90)	159/215 (73%)	186/215 (86%)		-2	XP_794012.2		ribosomal RNA small subunit methyltransferase NEP1-like	EKC28846.1	e-102	Crassostrea gigas	Putative ribosome biogenesis protein NEP1	2.16026	0.0125079	33	4.05985	48	5.3821	64	5.21598	79	9.19595	103	13.7949	74	8.28361
comp125545_c0_seq1	fl_ctg_8	312	493	62.8	151	(0.00000002)	26/29 (89%)	27/29 (93%)		1	XP_002723497.1	Oryctolagus cuniculus	GL12416-like	EKC22339.1	2.00E-10	Crassostrea gigas	Tubulin alpha chain	-2.17778	0.00184536	66	19.2583	104	27.658	94	18.1702	42	11.5957	29	9.21203	33	8.76151
comp129573_c0_seq1	fl_ctg_9	444	186	109	273	(2E-22)	50/81 (61%)	67/81 (82%)		3	CAD91418.1	Crassostrea gigas	ornithine decarboxylase	EKC25536.1	5.00E-25	Crassostrea gigas	Ornithine decarboxylase	-3.69817	0.000136815	46	9.43198	60	11.2127	104	14.1266	16	3.10412	18	4.01792	12	2.23881
comp157056_c0_seq1	fl_ctg_10	367	359	216	550	(1E-54)	110/122 (90%)	110/122 (90%)		2	AAC47525.1	Gecarcinus lateralis	alpha-4-tubulin, partial	EKC19808.1	6.00E-57	Crassostrea gigas	Tubulin alpha-1C chain	3.06406	1.00806e-115	663	164.466	726	164.139	1034	169.919	2207	518.009	1845	498.244	2186	493.405
comp157284_c0_seq1	fl_ctg_11	916	217	199	505	(2E-48)	100/212 (47%)	148/212 (69%)	3/212 (1%)	1	XP_001365684.1	Monodelphis	methyltransferase-like protein 21A-like	EKC30217.1	1.00E-08	Crassostrea gigas	UPF0563 protein C17orf95-like protein	2.02721	0.00885622	69	6.85775	65	5.8879	107	7.04491	135	12.6952	106	11.4689	168	15.1926
comp157389_c0_seq1	fl_ctg_12	524	628	298	764	(4E-79)	140/174 (80%)	157/174 (90%)		-2	XP_003443141.1		probable ATP-dependent RNA helicase DDX5-like	EKC32055.1	5.00E-80	Crassostrea gigas	Putative ATP-dependent RNA helicase DDX5	-1.74905	1.96745e-06	393	68.2793	408	64.6057	534	61.4607	266	43.7272	177	33.4776	206	32.5653
comp157454_c0_seq1	fl_ctg_13	1079	287	73.9	180	(0.0000000001)	69/256 (26%)	110/256 (42%)	1/256 (0%)	2	XP_507815.1	Pan	nuclear receptor-binding factor 2 isoform 2	EKC33159.1	1.00E-24	Crassostrea gigas	Nuclear receptor-binding factor 2	3.64568	0.00216446	32	2.69995	14	1.07659	45	2.51523	78	6.22693	87	7.99116	108	8.29128
comp157580_c0_seq1	fl_ctg_14	484	197	109	272	(4E-22)	51/85 (60%)	66/85 (77%)		-3	XP_002740698.1	Saccoglossus kowalevskii	small acidic protein-like	EKC34093.1	2.00E-28	Crassostrea gigas	Small acidic protein	1.57302	0.041061	77	14.4835	42	7.20023	90	11.2146	78	13.8819	96	19.6579	101	17.286
comp158430_c1_seq1	fl_ctg_15	349	451	244	623	(4E-63)	114/116 (98%)	115/116 (99%)		-2	XP_002738831.1	Saccoglossus kowalevskii	GL12416-like	EKC22338.1	8.00E-66	Crassostrea gigas	Tubulin alpha-1C chain	2.93134	7.85804e-104	659	171.905	672	159.767	938	162.093	1913	472.162	1697	481.913	2001	474.943
comp158729_c0_seq1	fl_ctg_16	384	171	189	480	(2E-46)	96/97 (98%)	97/97 (100%)		1	BAC56573.1	Bos taurus	similar to polyubiquitin	EKC42613.1	1.00E-47	Crassostrea gigas	Ubiquitin	7.23169	5.61495e-45	81	19.2036	97	20.9596	116	18.2186	584	131.003	612	157.955	597	128.784
comp158995_c0_seq1	fl_ctg_17	1794	293	252	644	(3E-64)	128/213 (60%)	156/213 (73%)		-1	EEC10036.1	Ixodes scapularis	SOCS box SH2 domain-containing protein	EKC24066.1	5.00E-97	Crassostrea gigas	Suppressor of cytokine signaling 6	1.99768	0.00414282	190	9.64182	122	5.64261	391	13.1444	351	16.8533	323	17.844	458	21.1477
comp162039_c0_seq1	fl_ctg_18	558	131	95.5	236	(0.000000000000000009)	54/131 (41%)	79/131 (60%)	1/131 (0%)	3	ACO08936.1	Osmerus mordax	Chibby					-2.2308	0.0107942	71	11.5838	50	7.43495	112	12.1052	28	4.3224	26	4.61797	32	4.75046
comp163055_c0_seq1	fl_ctg_19	493	184	143	360	(3E-32)	69/150 (46%)	104/150 (69%)		-2	XP_687267.2	Danio rerio	si:rp71-1c23.3					2.38145	0.030945	17	3.13928	14	2.35626	23	2.81364	34	5.94064	43	8.64437	29	4.87271
comp163715_c0_seq1	fl_ctg_20	663	157	160	404	(4E-37)	69/135 (51%)	105/135 (77%)	1/135 (0%)	-1	XP_002399543.1	Ixodes scapularis	28S ribosomal protein S24, putative					2.60494	3.01e-07	76	10.4359	128	16.0191	182	16.5556	269	34.9494	304	45.4435	248	30.9854
comp163862_c0_seq1	fl_ctg_21	844	270	207	526	(5E-51)	114/255 (44%)	152/255 (59%)	24/255 (9%)	-2	XP_003444349.1		mediator of RNA polymerase II transcription subunit	EKC39165.1	6.00E-59		Mediator of RNA polymerase II transcription subunit 8-B	2.27678	0.00082789	275	29.6632	294	28.9033	278	19.8651	465	47.4582	447	52.4901	773	75.8676
comp164245_c0_seq1	fl_ctg_22	1043	495	114	284	(9E-23)	62/170 (36%)	100/170 (58%)	1/170 (0%)	-2	XP_003380568.1	Trichinella spiralis	BAG family molecular chaperone regulator 2	EKC36222.1	2.00E-37	Crassostrea gigas	BAG family molecular chaperone regulator 2	3.4975	2.10936e-05	46	4.01515	51	4.05722	85	4.91498	164	13.5444	166	15.7738	199	15.8048
comp176691_c0_seq1	fl_ctg_23	1417	201	300	768	(1E-78)	148/195 (75%)	172/195 (88%)		-1	XP_003445740.1	Oreochromis niloticus	protein lin-7 homolog C-like	EKC25068.1	1.00E-84	Crassostrea gigas	Lin-7-like protein B	-3.08675	0.000829029	147	9.44442	145	8.49064	341	14.5135	47	2.85712	67	4.68616	47	2.74756
comp177452_c0_seq1	fl_ctg_24	376	574	65.5	158	(0.000000003)	27/31 (87%)	30/31 (96%)		2	ACN10869.1	Salmo salar	Tubulin alpha chain	EKC30999.1	3.00E-11	Crassostrea gigas	Tubulin alpha-1C chain	-2.28158	0.00169196	466	112.83	673	148.515	525	84.2091	209	47.8806	153	40.3288	278	61.2458
comp178462_c0_seq1	fl_ctg_25	660	130	233	595	(3E-59)	99/124 (79%)	112/124 (90%)		-2	XP_396002.1	Apis	DNA-directed RNA polymerase II subunit RPB9	EKC21091.1	4.00E-68	Crassostrea gigas	DNA-directed RNA polymerase II subunit RPB9	3.43834	9.70659e-05	114	15.7249	40	5.02873	31	2.83273	180	23.4925	175	26.2788	233	29.2436
comp178620_c0_seq1	fl_ctg_26	1651	201	221	564	(6E-55)	104/154 (67%)	120/154 (77%)		2	BAG55013.1	Saccostrea kegaki	high mobility group 1 protein	EKC41956.1	2.00E-59	Crassostrea gigas	High mobility group protein B3	-6.31183	7.93177e-08	1771	97.6561	1760	88.452	3903	142.574	234	12.2087	271	16.268	454	22.7787
comp179259_c0_seq2	fl_ctg_27	684	99	85.5	210	(0.00000000000002)	37/77 (48%)	51/77 (66%)		2	XP_003210857.1	Meleagris gallopavo	protein FAM195A-like, partial	EKC32062.1	4.00E-22		Hepatocyte growth factor-regulated tyrosine kinase substrate	-2.16964	0.000420889	182	24.2238	179	21.714	191	16.8409	65	8.18575	76	11.0121	77	9.32511
comp179341_c0_seq1	fl_ctg_28	253	1656	57.8	138	(0.0000007)	25/44 (56%)	35/44 (79%)		-2	XP_003483088.1	Sus scrofa	testis-expressed protein 14-like, partial					4.25545	0.00477373	15	5.39757	6	1.96776	9	2.14541	32	10.8951	51	19.9784	26	8.5128
comp179577_c0_seq1	fl_ctg_29	1158	286	321	823	(3E-85)	154/240 (64%)	190/240 (79%)		2	XP_003442107.1		ubiquitin domain-containing protein UBFD1-like	EKC39595.1	5.00E-81	Crassostrea gigas	Ubiquitin domain-containing protein UBFD1	2.71417	0.00239832	43	3.38055	48	3.43934	93	4.84353	130	9.67021	147	12.5812	125	8.94172
comp179663_c0_seq1	fl_ctg_30	557	93	99.8	247	(5E-19)	44/92 (47%)	66/92 (71%)		2	NP_001084606.1	Xenopus	SH3 domain binding glutamic acid-rich protein like 3	EKC19977.1	6.00E-28	Crassostrea	SH3 domain-binding glutamic acid-rich-like protein 3	2.29081	7.70264e-07	77	12.5853	132	19.6635	148	16.0248	252	38.9714	213	37.8998	221	32.8667
comp179747_c0_seq1	fl_ctg_31	719	119	104	260	(3E-20)	43/83 (51%)	61/83 (73%)		-2	EFN77864.1	Harpegnathos	Cytochrome c oxidase subunit 5B, mitochondrial	EKC24554.1	3.00E-14	Crassostrea gigas	Cytochrome c oxidase subunit 5B, mitochondrial	1.61926	3.95343e-14	1510	191.195	1689	194.914	2734	229.328	2658	318.44	2419	333.441	2892	333.188
comp180709_c0_seq4	fl_ctg_32	1039	214	190	482	(1E-45)	94/205 (45%)	139/205 (67%)	4/205 (1%)	3	AEW43451.1	Solen grandis	glutathione S-transferase sigma-class	EKC43008.1	1.00E-39	Crassostrea gigas	S-crystallin SL11	-1.87425	0.00198212	1561	136.778	1504	120.109	1509	87.5913	574	47.588	562	53.6084	998	79.5673
comp181039_c0_seq1	fl_ctg_33	1033	342	148	373	(4E-33)	65/113 (57%)	86/113 (76%)		2	XP_003260617.1	Nomascus	abhydrolase domain-containing protein 4	EKC37383.1	1.00E-40	Crassostrea gigas	Abhydrolase domain-containing protein 4	-4.05161	0.031935	35	3.08458	37	2.97196	68	3.97005	14	1.16742	7	0.671599	7	0.561329
comp181394_c0_seq2	fl_ctg_34	536	91	110	275	(2E-22)	48/91 (52%)	73/91 (80%)	4/91 (4%)	1	ABV60401.1	Artemia franciscana	translocase	EKC42411.1	4.00E-16		Mitochondrial import inner membrane translocase subunit Tim8 A	2.32245	0.0164771	19	3.22713	26	4.02486	33	3.7131	55	8.83892	46	8.5056	50	7.72724
comp185362_c0_seq1	fl_ctg_35	822	130	166	419	(1E-38)	80/124 (64%)	99/124 (79%)		-1	1SZV		A Chain A, Structure Of The Adaptor Protein P14 Reveals A Profilin-	EKC27724.1	1.00E-45		Mitogen-activated protein-binding protein-interacting protein	2.60517	0.0012856	38	4.20862	66	6.66215	58	4.25543	148	15.5093	128	15.433	84	8.465
comp185447_c0_seq1	fl_ctg_36	822	171	209	532	(1E-51)	88/161 (54%)	125/161 (77%)		1	EGI61220.1	Acromyrmex	Putative 28S ribosomal protein S25, mitochondrial	EKC35388.1	3.00E-36	Crassostrea gigas	Regulator of nonsense transcripts 2	-1.79176	0.0154038	170	18.828	149	15.0403	178	13.0598	62	6.49712	90	10.8513	84	8.465
comp185461_c0_seq2	fl_ctg_37	1735	516	828	2140	(0)	385/520 (74%)	438/520 (84%)	4/520 (0%)	-1	XP_002736743.1	Saccoglossus kowalevskii	ariadne-like	EKC36694.1	6.00E-85	Crassostrea gigas	Protein ariadne-2	2.89884	0.0049434	124	6.50654	65	3.10854	32	1.11234	194	9.63171	207	11.8245	192	9.16687
comp185926_c0_seq1	fl_ctg_38	832	208	164	414	(5E-38)	88/200 (44%)	126/200 (63%)	10/200 (5%)	-1	XP_794700.1	Strongylocentrotus purpuratus	protein pitchfork-like					-5.57397	0.00410551	39	4.26746	35	3.49049	92	6.66886	7	0.724729	8	0.952969	10	0.995626
comp186409_c0_seq1	fl_ctg_39	1155	83	61.6	148	(0.0000006)	30/70 (42%)	41/70 (58%)		3	ABW24383.1	Riftia pachyptila	cytochrome c oxidase subunit VIc					1.85681	0.00130815	466	36.7309	368	26.4368	414	21.6175	869	64.8095	536	45.9933	621	44.5378
comp188253_c0_seq1	fl_ctg_40	527	118	135	341	(5E-30)	64/112 (57%)	83/112 (74%)	1/112 (0%)	3	NP_001140193.1	Bombyx mori	Cmc1 protein	EKC21615.1	1.00E-15	Crassostrea gigas	COX assembly mitochondrial-like protein	1.78423	0.000302576	141	24.3577	147	23.1446	179	20.4847	209	34.1615	208	39.1169	294	46.2121
comp188805_c0_seq1	fl_ctg_41	1905	360	117	293	(2E-23)	101/350 (28%)	164/350 (46%)	56/350 (16%)	3	XP_002802783.1		serine/threonine-protein phosphatase 4 regulatory subunit	EKC35391.1	1.00E-30		Serine/threonine-protein phosphatase 4 regulatory subunit 2-A	4.67503	1.87479e-06	71	3.39306	56	2.43913	116	3.6724	288	13.0226	298	15.5036	358	15.5671
comp189672_c0_seq1	fl_ctg_42	706	187	105	261	(2E-20)	66/187 (35%)	97/187 (51%)	3/187 (1%)	-2	XP_002401273.1		mitochondrial import inner membrane translocase subunit Tim22,	EKC33256.1	1.00E-41		Mitochondrial import inner membrane translocase subunit Tim22	-1.9443	0.00220844	157	20.2452	176	20.6847	226	19.3059	85	10.3709	59	8.28246	102	11.9678
comp190058_c0_seq1	fl_ctg_43	952	225	242	617	(2E-61)	120/225 (53%)	168/225 (74%)	1/225 (0%)	-1	XP_002731936.1		BCL2/adenovirus E1B interacting protein 1-like	EKC19480.1	2.00E-56	Crassostrea gigas	Vesicle transport protein SEC20	2.79436	0.041123	12	1.14755	21	1.83031	30	1.90052	65	5.88136	45	4.68476	34	2.95843
comp190439_c0_seq1	fl_ctg_44	1017	263	297	761	(4E-78)	161/293 (54%)	191/293 (65%)	5/293 (1%)	-3	XP_002736284.1		Eukaryotic Initiation Factor family member	EKC19336.1	e-104	Crassostrea	Eukaryotic translation initiation factor 3 subunit G-A	1.82952	0.000876592	1027	91.9343	537	43.8123	876	51.9482	1201	101.724	1177	114.701	1478	120.385
comp191737_c0_seq2	fl_ctg_45	741	268	80.1	196	(0.0000000000008)	49/123 (39%)	73/123 (59%)	4/123 (3%)	2	XP_003691214.1	Apis	39S ribosomal protein L47, mitochondrial-like	EKC41389.1	= 72.8 bits (177), Expect(2) = 2e-27	Crassostrea gigas	39S ribosomal protein L47, mitochondrial	4.38195	6.16792e-06	57	7.00301	17	1.90359	30	2.44169	136	15.8096	120	16.05	148	16.5449
comp192297_c0_seq2	fl_ctg_46	276	472	121	304	(4E-26)	62/91 (68%)	70/91 (76%)		1	ACJ63455.1	Haliotis diversicolor supertexta	ornithine decarboxylase	EKC25536.1	2.00E-32	Crassostrea gigas	Ornithine decarboxylase	-3.22758	6.26229e-05	33	10.8851	52	15.6328	80	17.4811	17	5.30568	12	4.30908	13	3.9017
comp192589_c0_seq1	fl_ctg_47	648	195	215	548	(8E-54)	108/187 (57%)	142/187 (75%)	1/187 (0%)	1	XP_003409255.1	Loxodonta africana	exosome complex component CSL4-like	EKC40947.1	3.00E-80	Crassostrea	3'-5' exoribonuclease CSL4-like protein, partial	1.6987	0.00642069	115	16.1566	85	10.8839	153	14.2398	167	22.1995	132	20.1888	207	26.4615
comp193521_c0_seq1	fl_ctg_48	617	757	140	354	(2E-31)	61/123 (49%)	79/123 (64%)		2	XP_003448733.1	Oreochromis niloticus	zinc finger protein 16-like	EKC18365.1	2.00E-36	Crassostrea gigas	Histone-lysine N-methyltransferase PRDM9	4.24381	0.00231886	11	1.62306	11	1.47928	15	1.4662	61	8.5162	35	5.62205	39	5.23599
comp194887_c0_seq1	fl_ctg_49	1107	65	115	289	(3E-23)	55/63 (87%)	59/63 (93%)		-1	NP_001010897.1	Homo sapiens	stress-associated endoplasmic reticulum protein 2					2.53327	1.16424e-12	1268	104.28	1405	105.31	2042	111.249	3115	242.388	2841	254.352	4082	305.453
comp195126_c0_seq1	fl_ctg_50	1119	258	280	716	(8E-73)	131/251 (52%)	194/251 (77%)		3	NP_001069326.2	Bos taurus	protein AMN1 homolog	EKC26111.1	1.00E-14	Crassostrea gigas	F-box/LRR-repeat protein 20	-3.23801	0.00543113	124	10.0883	75	5.56126	105	5.65909	24	1.84749	11	0.974259	49	3.62732
comp195440_c0_seq1	fl_ctg_51	667	226	138	347	(2E-30)	65/89 (73%)	73/89 (82%)	2/89 (2%)	3	NP_001019477.1	Rattus norvegicus	H/ACA ribonucleoprotein complex subunit 1	EKC28299.1	2.00E-29	Crassostrea gigas	H/ACA ribonucleoprotein complex subunit 1	-3.25354	0.000724186	71	9.69082	77	9.57871	133	12.0258	23	2.97032	24	3.56613	24	2.98061
comp195587_c0_seq1	fl_ctg_52	515	116	60.8	146	(0.0000002)	34/71 (47%)	46/71 (64%)	5/71 (7%)	1	ACO12770.1	Lepeophtheirus salmonis	Mitochondrial 39S ribosomal protein L33					1.53285	0.0038336	193	34.1176	240	38.6675	270	31.6187	265	44.3241	274	52.7297	378	60.8001
comp195655_c0_seq2	fl_ctg_53	912	141	116	290	(1E-23)	57/119 (47%)	81/119 (68%)	1/119 (0%)	-2	XP_001515123.1		vesicle-associated membrane protein 4-like	EKC41410.1	3.00E-11	Crassostrea gigas	Synaptobrevin, partial	-2.00276	0.00328093	186	18.5672	184	16.7404	250	16.5323	99	9.35064	70	7.60703	94	8.53793
comp195819_c0_seq1	fl_ctg_54	742	653	150	378	(6E-34)	77/168 (45%)	111/168 (66%)		-3	BAD30083.1	synthetic construct	yellow cameleon 2.60	EKC26448.1	4.00E-55	Crassostrea gigas	Calmodulin	2.20071	0.0209714	29	3.55813	33	3.69022	57	4.63296	85	9.8677	53	7.0792	79	8.81947
comp195982_c2_seq2	fl_ctg_55	1468	297	243	619	(2E-61)	129/294 (43%)	175/294 (59%)	10/294 (3%)	1	XP_001372315.2		methylmalonic aciduria and homocystinuria type D	EKC38052.1	1.00E-44		Methylmalonic aciduria and homocystinuria type D-like protein,	-1.99967	0.0460348	174	10.7907	120	6.78262	157	6.45002	55	3.22729	57	3.84823	84	4.73994
comp196007_c0_seq1	fl_ctg_56	362	4467	171	432	(6E-41)	86/120 (71%)	101/120 (84%)		-3	XP_003382875.1	Amphimedon queenslandica	dynein beta chain, ciliary-like	EKC20777.1	7.00E-47	Crassostrea gigas	Dynein beta chain, ciliary	-4.51416	0.000312135	116	29.1727	159	36.4444	346	57.6441	45	10.7079	26	7.11831	40	9.15316
comp196061_c0_seq2	fl_ctg_57	517	116	145	367	(4E-33)	72/117 (61%)	87/117 (74%)		-1	NP_001091106.1	ubiquinone	NADH dehydrogenase					-1.61227	0.0181179	146	25.7093	129	20.7034	142	16.5648	60	9.99682	68	13.0356	96	15.3816
comp196210_c0_seq1	fl_ctg_58	745	190	204	520	(2E-50)	102/192 (53%)	142/192 (73%)	3/192 (1%)	-1	XP_003726936.1		COMM domain-containing protein 1-like isoform 1					2.89279	0.0318889	49	5.98781	37	4.12086	30	2.42858	94	10.8686	139	18.4914	58	6.44898
comp196484_c0_seq1	fl_ctg_59	876	254	218	556	(2E-54)	115/251 (45%)	158/251 (62%)	2/251 (0%)	2	XP_002736824.1	Saccoglossus	endoplasmic reticulum protein ERp29-like	EKC40268.1	1.00E-77	Crassostrea gigas	Endoplasmic reticulum protein ERp29	7.11011	2.21043e-28	83	8.62585	80	7.57754	150	10.327	683	67.1611	511	57.8134	648	61.276
comp196626_c0_seq2	fl_ctg_60	1513	327	427	1099	( e-117)	198/296 (66%)	245/296 (82%)		2	XP_002409195.1	Ixodes scapularis	ubiquitin C-terminal hydrolase, putative	EKC23624.1	e-126	Crassostrea	Ubiquitin carboxyl-terminal hydrolase isozyme L5	-3.84554	0.0143046	51	3.06873	67	3.67433	176	7.01554	26	1.48025	17	1.11358	18	0.985492
comp196664_c0_seq2	fl_ctg_61	934	226	74.7	182	(0.00000000005)	41/105 (39%)	60/105 (57%)	14/105 (13%)	2	EFN85306.1	Harpegnathos saltator	Zinc finger protein 346	EKC39771.1	7.00E-09	Crassostrea gigas	Zinc finger matrin-type protein 3	4.64637	0.0063979	54	5.2635	54	4.79721	62	4.00343	154	14.2028	161	17.0841	371	32.9038
comp196884_c0_seq1	fl_ctg_62	928	180	72.8	177	(0.0000000002)	43/143 (30%)	76/143 (53%)	9/143 (6%)	1	XP_003728347.1		growth arrest and DNA damage-inducible protein GADD45	EKC31645.1	4.00E-13		Growth arrest and DNA-damage-inducible protein GADD45 alpha	28.2215	1.19353e-05	17	1.66774	12	1.07294	15	0.974834	523	48.5461	208	22.214	369	32.938
comp196889_c0_seq1	fl_ctg_63	572	486	97.8	242	(0.000000000000000002)	46/94 (48%)	70/94 (74%)	1/94 (1%)	-2	XP_003725043.1	Strongylocentrotus	sequestosome-1-like isoform 1	EKC21311.1	1.00E-25	Crassostrea gigas	Sequestosome-1	4.39893	3.3291e-06	23	3.66066	40	5.80238	22	2.3196	130	19.5771	118	20.4455	80	11.5855
comp196924_c0_seq1	fl_ctg_64	755	197	142	357	(2E-31)	67/152 (44%)	95/152 (62%)		3	AAI35778.1	Xenopus (Silurana) tropicalis	LOC733466 protein	EKC32939.1	3.00E-19	ubiquinone	NADH dehydrogenase	1.59906	1.45001e-05	940	113.347	778	85.5017	1121	89.546	1202	137.138	1124	147.547	1541	169.073
comp196945_c0_seq1	fl_ctg_65	1407	372	474	1221	( e-131)	234/372 (62%)	285/372 (76%)		2	XP_003444397.1		RNA 3'-terminal phosphate cyclase-like protein-like	EKC21878.1	e-155	Crassostrea gigas	RNA 3'-terminal phosphate cyclase-like protein	1.58443	0.04371	166	10.7409	175	10.3202	229	9.81587	244	14.9381	232	16.342	289	17.0147
comp197013_c0_seq1	fl_ctg_66	1040	156	175	443	(3E-41)	84/153 (54%)	104/153 (67%)		3	XP_002734056.1	Saccoglossus	breast cancer associated 3-like					1.9801	0.0288623	39	3.41397	67	5.34544	104	6.03097	120	9.93914	102	9.72028	118	9.39871
comp197238_c0_seq1	fl_ctg_67	1035	342	330	845	(8E-88)	163/293 (55%)	209/293 (71%)	1/293 (0%)	2	NP_001085071.1	Xenopus laevis	RRS1 ribosome biogenesis regulator homolog	EKC43211.1	e-100	Crassostrea gigas	Ribosome biogenesis regulatory-like protein	1.66455	0.00161459	319	28.0594	312	25.0125	420	24.4735	415	34.5389	464	44.4314	604	48.341
comp197455_c0_seq4	fl_ctg_68	1643	298	234	597	(9E-59)	119/243 (48%)	154/243 (63%)	4/243 (1%)	-3	XP_003225517.1		methylmalonic aciduria and homocystinuria type D homolog,	EKC38052.1	2.00E-44		Methylmalonic aciduria and homocystinuria type D-like protein,	-1.84513	0.0155422	362	20.0585	258	13.0294	322	11.8197	143	7.49721	99	5.97186	206	10.386
comp197495_c0_seq1	fl_ctg_69	863	235	152	385	(1E-34)	69/142 (48%)	98/142 (69%)		-2	XP_001837269.1	Coprinopsis cinerea okayama7#130	GTPase inhibitor	EKC34828.1	1.00E-55	Crassostrea gigas	Thioredoxin domain-containing protein C2F3.12c	3.61026	0.044634	10	1.05491	10	0.961461	22	1.53744	67	6.68752	17	1.95232	41	3.93543
comp197697_c0_seq1	fl_ctg_70	1340	189	207	528	(7E-51)	110/199 (55%)	134/199 (67%)	2/199 (1%)	2	ADW09011.1	Crassostrea gigas	akirin 2					2.63749	0.00858126	63	4.2802	33	2.04339	83	3.7356	192	12.3423	90	6.65656	115	7.10906
comp198501_c1_seq1	fl_ctg_71	1310	303	449	1154	( e-123)	223/303 (73%)	247/303 (81%)	2/303 (0%)	2	XP_003387556.1	Amphimedon queenslandica	ADP,ATP carrier protein-like	EKC27411.1	e-137	Crassostrea gigas	ADP,ATP carrier protein	-1.54817	0.0109427	17587	1222.22	13914	881.298	16472	758.337	10281	676.029	7366	557.279	9302	588.199
comp199805_c0_seq1	fl_ctg_72	653	120	118	295	(2E-24)	57/114 (50%)	77/114 (67%)		1	ACO51594.1	Rana catesbeiana	Glutaredoxin-2, mitochondrial precursor	EKC17919.1	5.00E-12	Crassostrea gigas	Glutaredoxin-C6	2.60039	2.93626e-06	106	14.7782	123	15.6291	160	14.7773	229	30.2081	303	45.9877	316	40.0861
comp201300_c2_seq3	fl_ctg_73	1795	323	352	902	(4E-94)	174/324 (53%)	224/324 (69%)	8/324 (2%)	2	XP_002734077.1	Saccoglossus kowalevskii	calumenin-like	EKC23322.1	2.00E-90	Crassostrea gigas	Calumenin	2.9514	0.000627759	78	3.95602	88	4.06781	121	4.06545	191	9.16579	238	13.1409	282	13.0138
comp201471_c0_seq1	fl_ctg_74	925	193	296	759	(6E-78)	154/193 (79%)	163/193 (84%)		-2	AAN05602.1	Argopecten irradians	ribosomal protein S7	EKC37696.1	5.00E-81	Crassostrea gigas	40S ribosomal protein S7	2.70596	0.00136504	1345	132.376	1026	92.0339	2174	141.744	4744	441.778	2968	318.005	2450	219.404
comp201769_c0_seq1	fl_ctg_75	790	137	60.8	146	(0.0000005)	26/37 (70%)	32/37 (86%)		-3	XP_002416460.1		coiled-coil-helix-coiled-coil-helix domain-containing protein 2,	EKC41386.1	6.00E-07		Coiled-coil-helix-coiled-coil-helix domain-containing protein 2,	3.05595	1.00593e-14	531	61.1921	467	49.0492	1086	82.9068	1588	173.151	1771	222.179	1791	187.797
comp201959_c0_seq1	fl_ctg_76	1167	197	244	623	(5E-62)	109/201 (54%)	155/201 (77%)	3/201 (1%)	-1	ACI69520.1	Salmo salar	C11orf73 homolog					2.95933	0.000201806	55	4.29062	65	4.62152	105	5.42633	180	13.2863	176	14.947	188	13.3446
comp202223_c0_seq1	fl_ctg_77	2099	721	512	1319	( e-142)	282/620 (45%)	373/620 (60%)	33/620 (5%)	2	XP_001121788.2	Apis mellifera	polycomb protein Scm	EKC41694.1	0	Crassostrea gigas	Polycomb protein SCMH1	3.58395	0.0363242	19	0.824079	24	0.948727	43	1.2355	102	4.1859	61	2.88024	89	3.51234
comp202296_c0_seq1	fl_ctg_78	744	146	141	355	(3E-31)	65/124 (52%)	82/124 (66%)		-2	XP_002434769.1	Ixodes	NADH-ubiquinone oxidoreductase sgdh subunit, putative	EKC18442.1	1.00E-17	ubiquinone	NADH dehydrogenase	-1.58067	0.044093	206	25.2071	337	37.5837	433	35.0996	132	15.2828	218	29.0399	155	17.2575
comp202492_c0_seq1	fl_ctg_79	1492	65	89.4	220	(0.000000000000004)	43/56 (76%)	48/56 (85%)		-3	ACG76240.1	Amblyomma americanum	putative SERF-like protein					4.52464	9.97112e-30	927	56.5638	1277	71.0173	1980	80.0357	5067	292.539	4420	293.606	6180	343.115
comp202507_c0_seq1	fl_ctg_80	576	118	90.1	222	(0.0000000000000004)	42/103 (40%)	67/103 (65%)		2	NP_001038921.1	Danio rerio	28S ribosomal protein S6, mitochondrial					2.02237	0.000980349	71	11.2218	62	8.93123	108	11.3081	145	21.6844	108	18.5829	156	22.4348
comp202710_c0_seq1	fl_ctg_81	743	153	119	297	(1E-24)	66/141 (46%)	78/141 (55%)	2/141 (1%)	-1	XP_002739776.1		Mitochondrial import receptor subunit TOM20 homolog	EKC24578.1	6.00E-28		Mitochondrial import receptor subunit TOM20-like protein	2.86485	9.9112e-08	172	21.075	72	8.04055	270	21.9161	487	56.46	331	44.1521	388	43.2576
comp202798_c0_seq2	fl_ctg_82	1701	948	245	626	(4E-62)	137/378 (36%)	213/378 (56%)		1	XP_001309767.1	Trichomonas vaginalis G3	ankyrin repeat protein	EKC22220.1	1.00E-51	Crassostrea gigas	Ankyrin-1	2.29058	1.36179e-05	261	13.969	205	9.99981	382	13.544	637	32.2579	438	25.5201	549	26.7354
comp203110_c0_seq2	fl_ctg_83	992	172	254	648	(5E-65)	123/135 (91%)	130/135 (96%)		-2	XP_780458.1		DNA-directed RNA polymerase II subunit RPB7-like	EKC20626.1	1.00E-66	Crassostrea gigas	DNA-directed RNA polymerase II subunit RPB7	3.50799	0.0195868	34	3.12029	24	2.00744	44	2.67503	100	8.68339	48	4.79558	162	13.5277
comp203760_c0_seq1	fl_ctg_84	1132	200	147	370	(1E-32)	80/181 (44%)	111/181 (61%)		2	XP_002127421.1	Ciona intestinalis	similar to UPF0610 protein					-1.93507	2.60818e-06	1652	132.859	2026	148.503	3158	168.249	1089	82.8672	657	57.5216	1217	89.0561
comp203932_c0_seq2	fl_ctg_85	1813	479	548	1412	( e-153)	284/395 (71%)	316/395 (80%)	25/395 (6%)	-1	AAT85577.1		U2 small nuclear ribonucleoprotein auxiliary factor large subunit	EKC40607.1	e-164	Crassostrea gigas	Splicing factor U2AF 50 kDa subunit	2.85067	0.04364	49	2.46052	40	1.83065	57	1.89611	70	3.32584	98	5.35723	193	8.81818
comp204024_c0_seq3	fl_ctg_86	218	1484	97.1	240	(0.000000000000000001)	42/73 (57%)	46/73 (63%)	2/73 (2%)	3	XP_002738805.1	Saccoglossus kowalevskii	GF19599-like, partial	EKC38111.1	4.00E-23	Crassostrea gigas	Neurogenic locus Notch protein	1.96423	0.0457605	11	4.59371	12	4.56738	13	3.59645	18	7.11241	17	7.72866	26	9.87953
comp204274_c0_seq1	fl_ctg_87	1315	171	172	437	(2E-40)	90/105 (85%)	96/105 (91%)	1/105 (0%)	-1	AAL15167.1	Patella vulgata	twist protein, partial	EKC39154.1	1.00E-40	Crassostrea gigas	Twist-related protein 2	3.72058	0.0394466	10	0.692312	14	0.883374	25	1.14657	57	3.73379	34	2.56251	59	3.7166
comp204561_c0_seq1	fl_ctg_88	817	1028	406	1044	( e-111)	198/272 (72%)	231/272 (84%)		-1	ABO61332.1	Doryteuthis pealeii	Na+/K+ ATPase alpha subunit	EKC34610.1	1.00E-98	Crassostrea	Sodium/potassium-transporting ATPase subunit alpha	3.60214	0.00340415	19	2.11719	24	2.43743	17	1.25491	77	8.11839	72	8.73419	39	3.95423
comp204768_c0_seq1	fl_ctg_89	1240	237	243	619	(2E-61)	132/271 (48%)	164/271 (60%)	7/271 (2%)	2	XP_003446794.1		U11/U12 small nuclear ribonucleoprotein 35 kDa	EKC37405.1	4.00E-58	Crassostrea	U11/U12 small nuclear ribonucleoprotein 35 kDa protein	3.31374	0.0235249	27	1.9823	10	0.669146	31	1.50774	47	3.26496	71	5.67478	68	4.54262
comp204934_c0_seq2	fl_ctg_90	490	215	98.6	244	(8E-19)	45/71 (63%)	60/71 (84%)		-2	XP_002731231.1	Saccoglossus	mediator complex subunit 15-like	EKC33524.1	7.00E-09	Crassostrea	Mediator of RNA polymerase II transcription subunit 15	2.38975	0.0213485	17	3.1585	27	4.57204	13	1.60005	34	5.97701	39	7.88825	48	8.11455
comp205018_c0_seq2	fl_ctg_91	1210	243	249	637	(1E-63)	129/235 (54%)	155/235 (65%)	4/235 (1%)	-2	XP_002575720.1	Schistosoma mansoni	DNAj homolog subfamily C member	EKC30249.1	4.00E-76	Crassostrea gigas	DnaJ-like protein subfamily C member 8	-3.3979	0.0241519	60	4.51433	66	4.52586	86	4.28648	19	1.3526	16	1.31053	17	1.16381
comp205255_c0_seq1	fl_ctg_92	838	209	229	584	(1E-57)	110/207 (53%)	150/207 (72%)		3	XP_002735217.1	Saccoglossus kowalevskii	nudix-type motif 14-like					-4.10071	0.0218536	43	4.67146	31	3.06945	52	3.74237	6	0.616749	9	1.06441	11	1.08735
comp205256_c0_seq1	fl_ctg_93	2579	690	794	2051	(0)	376/643 (58%)	497/643 (77%)	1/643 (0%)	-3	XP_002413739.1	Ixodes scapularis	guanine nucleotide-binding protein, putative	EKC18218.1	0	Crassostrea gigas	Transcription initiation factor TFIID subunit 5	2.82791	0.00977821	94	3.31821	39	1.25475	133	3.1102	182	6.07885	173	6.64824	267	8.57589
comp205703_c0_seq1	fl_ctg_94	908	268	202	515	(1E-49)	118/265 (44%)	158/265 (59%)	2/265 (0%)	-2	XP_001924806.1	Sus scrofa	ribonuclease P protein subunit p30	EKC37282.1	2.00E-30	Crassostrea gigas	Ribonuclease P protein subunit p30	2.97735	0.0148527	31	3.10816	19	1.73624	18	1.19557	45	4.26902	65	7.09479	70	6.38604
comp205798_c0_seq1	fl_ctg_95	915	187	176	445	(2E-41)	92/176 (52%)	120/176 (68%)	2/176 (1%)	-3	XP_003454060.1		transmembrane protein 11, mitochondrial-like	EKC20930.1	2.00E-28	Crassostrea gigas	Transmembrane protein 11	3.04947	0.0366947	10	0.994963	12	1.08818	32	2.10919	45	4.23636	29	3.14115	59	5.34134
comp205954_c0_seq2	fl_ctg_96	922	196	186	471	(1E-44)	108/169 (63%)	114/169 (67%)	9/169 (5%)	-2	XP_002435976.1		RNA polymerase II proteinral transcription factor BTF3, putative	EKC35855.1	4.00E-51	Crassostrea gigas	Transcription factor BTF3-like protein 4	1.51196	2.48726e-05	2540	250.802	1918	172.608	2869	187.667	3247	303.356	2676	287.652	3545	318.497
comp205989_c0_seq1	fl_ctg_97	510	159	57.8	138	(0.000001)	42/129 (32%)	59/129 (45%)		-2	XP_001848558.1	Culex quinquefasciatus	ATP synthase a chain					7.7352	3.57404e-08	18	3.21314	9	1.46425	10	1.18254	72	12.1608	94	18.2671	87	14.1309
comp206145_c0_seq1	fl_ctg_98	1799	429	601	1549	( e-169)	285/353 (80%)	315/353 (89%)	5/353 (1%)	-3	XP_002741428.1	Saccoglossus	RNA binding motif protein 22-like	EKC36046.1	0	Crassostrea gigas	Pre-mRNA-splicing factor RBM22	1.83558	0.027245	158	7.99565	139	6.411	161	5.39737	211	10.103	293	16.1417	211	9.71562
comp206268_c0_seq1	fl_ctg_99	1531	384	440	1131	( e-121)	213/335 (63%)	260/335 (77%)		1	XP_001363189.1		minor histocompatibility antigen H13 isoform 2	EKC39555.1	e-123	Crassostrea gigas	Minor histocompatibility antigen H13	-3.64536	0.0032404	95	5.64906	133	7.20807	208	8.19361	40	2.25054	14	0.906285	46	2.48887
comp206444_c0_seq2	fl_ctg_100	1241	280	147	372	(7E-33)	90/228 (39%)	132/228 (57%)	5/228 (2%)	-1	XP_780826.1		peroxisomal coenzyme A diphosphatase NUDT7-like					3.39955	0.00397539	43	3.15446	23	1.53779	35	1.70092	111	7.70464	72	5.75006	117	7.80969
comp206483_c0_seq1	fl_ctg_101	850	135	152	385	(1E-34)	69/128 (53%)	92/128 (71%)		-2	XP_792934.1		EF-hand calcium-binding domain-containing protein					-2.22488	0.00340032	304	32.5599	261	25.4779	569	40.372	201	20.3694	50	5.82993	178	17.3468
comp206863_c0_seq1	fl_ctg_102	796	243	187	476	(3E-45)	93/195 (47%)	134/195 (68%)	2/195 (1%)	-2	XP_002736301.1	Saccoglossus	processing of precursor 4-like					3.96914	0.000200572	42	4.80357	49	5.1077	71	5.37939	120	12.9858	211	26.2713	198	20.6049
comp206872_c0_seq2	fl_ctg_103	482	581	116	291	(3E-24)	54/125 (43%)	69/125 (55%)	6/125 (4%)	-3	NP_001242994.1	Mus musculus	zinc-finger protein 80-like	EKC18365.1	3.00E-26	Crassostrea gigas	Histone-lysine N-methyltransferase PRDM9	3.87698	0.00241369	7	1.32214	9	1.54931	20	2.50248	43	7.68462	36	7.40231	33	5.67135
comp206894_c0_seq2	fl_ctg_104	981	191	254	648	(5E-65)	125/136 (91%)	135/136 (99%)		-2	ABX26127.1	Haliotis discus discus	ribosomal protein S9	EKC29671.1	8.00E-66	Crassostrea gigas	40S ribosomal protein S9	2.12924	0.00362975	1275	118.323	1826	154.445	779	47.8912	1984	174.21	2449	247.418	3001	253.406
comp206964_c0_seq1	fl_ctg_105	753	91	162	411	(9E-38)	77/87 (88%)	84/87 (96%)		-2	NP_001093908.1	Danio rerio	U6 snRNA-associated Sm-like protein LSm5					-2.84726	0.000727523	104	12.5738	111	12.2312	148	11.8537	35	4.00382	39	5.13312	33	3.63027
comp206977_c0_seq2	fl_ctg_106	367	96	175	443	(3E-42)	88/96 (91%)	93/96 (96%)		3	XP_002741671.1	Saccoglossus	dynein, light chain, roadblock-type 2-like	EKC23676.1	2.00E-42	Crassostrea gigas	Dynein light chain roadblock-type 2	-1.51985	9.88322e-07	563	139.659	683	154.418	1002	164.66	401	94.1195	417	112.611	408	92.0902
comp207134_c0_seq1	fl_ctg_107	1081	320	428	1100	( e-117)	210/236 (88%)	222/236 (94%)		2	XP_003446214.1		rRNA 2'-O-methyltransferase fibrillarin-like	EKC27830.1	e-123	Crassostrea gigas	rRNA 2'-O-methyltransferase fibrillarin	-2.28078	0.00186698	194	16.3382	160	12.2811	281	15.6772	96	7.64974	59	5.40927	79	6.0537
comp207460_c0_seq2	fl_ctg_108	894	77	133	335	(8E-29)	63/76 (82%)	71/76 (93%)		-3	AEF33399.1	Crassostrea	small nuclear ribonucleoprotein polypeptide G protein	EKC19551.1	1.00E-10	Crassostrea gigas	U6 snRNA-associated Sm-like protein LSm7	-1.89155	0.013859	367	37.3729	571	52.9957	527	35.5517	131	12.6222	280	31.0408	241	22.3305
comp207723_c0_seq1	fl_ctg_109	745	206	280	716	(4E-73)	142/211 (67%)	166/211 (78%)		2	ADC80506.1	Conus novaehollandiae	peptidyl prolyl cis-trans isomerase B	EKC18281.1	6.00E-71	Crassostrea gigas	Peptidyl-prolyl cis-trans isomerase B	2.82683	3.93019e-56	783	95.6827	798	88.8769	1249	101.11	2339	270.443	2093	278.436	2242	249.287
comp207887_c0_seq1	fl_ctg_110	1417	318	400	1028	( e-109)	191/312 (61%)	249/312 (79%)	1/312 (0%)	3	NP_001025784.2	Gallus gallus	ubiquitin-like domain-containing CTD phosphatase 1	EKC25887.1	e-125	Crassostrea	Ubiquitin-like domain-containing CTD phosphatase 1	-3.29665	0.00727468	129	8.28796	106	6.20695	114	4.85202	41	2.49238	14	0.979197	39	2.27989
comp207952_c0_seq1	fl_ctg_111	1136	226	344	883	(4E-92)	162/225 (72%)	188/225 (83%)	3/225 (1%)	3	ABF67504.1	Haliotis discus discus	manganese-superoxide dismutase	EKC27985.1	2.00E-79	Mn	Superoxide dismutase	-1.58221	0.0250475	335	26.8469	366	26.7328	551	29.2523	302	22.8997	130	11.3417	239	17.4277
comp207964_c0_seq1	fl_ctg_112	1043	1170	400	1029	( e-109)	191/250 (76%)	215/250 (86%)		-3	XP_002738216.1	Saccoglossus	RUN and TBC1 domain containing 2-like	EKC28541.1	e-124	Crassostrea gigas	Small G protein signaling modulator 1	3.06915	0.0243097	20	1.74572	20	1.59107	26	1.50341	62	5.12045	53	5.03621	57	4.52699
comp207999_c0_seq1	fl_ctg_113	1223	211	57.8	138	(0.00001)	48/200 (24%)	88/200 (44%)	13/200 (6%)	1	XP_001500138.1	Equus caballus	claudin-1-like	EKC25041.1	3.00E-09	Crassostrea gigas	Epithelial membrane protein 2	17.1615	3.24117e-07	11	0.818831	9	0.610602	8	0.394504	166	11.6918	150	12.1556	101	6.84092
comp208005_c0_seq1	fl_ctg_114	561	196	79	193	(0.0000000000008)	49/143 (34%)	79/143 (55%)	1/143 (0%)	-2	XP_002736065.1	Saccoglossus kowalevskii	optic atrophy 3 protein-like					-1.91561	0.00335301	118	19.149	135	19.967	171	18.3832	60	9.21275	48	8.47989	81	11.9603
comp208063_c0_seq1	fl_ctg_115	818	228	217	552	(5E-54)	109/201 (54%)	139/201 (69%)		3	XP_968154.1	Tribolium	similar to cell division protein ftsj	EKC36697.1	3.00E-26	Crassostrea gigas	Putative ribosomal RNA methyltransferase 1	3.16793	8.94356e-06	50	5.56474	51	5.1732	91	6.70927	179	18.8495	180	21.8088	139	14.0761
comp208178_c0_seq1	fl_ctg_116	729	124	114	286	(3E-23)	51/86 (59%)	67/86 (77%)	1/86 (1%)	2	XP_002121748.1	Ciona	similar to chromosome 9 open reading frame 116					-1.86915	0.00154116	303	37.8393	333	37.9017	621	51.375	257	30.3673	121	16.4501	180	20.4533
comp208267_c0_seq1	fl_ctg_117	604	124	157	397	(2E-36)	72/124 (58%)	96/124 (77%)		2	BAM18309.1	Papilio xuthus	NADH dehydrogenase					1.57358	0.0159588	305	45.9717	542	74.4568	944	94.2589	684	97.5484	685	112.4	908	124.528
comp208454_c0_seq1	fl_ctg_118	803	212	165	417	(2E-38)	95/211 (45%)	126/211 (59%)	2/211 (0%)	-3	XP_002739261.1	Saccoglossus kowalevskii	C14orf179 homolog isoform 1					-4.55556	0.000748426	91	10.317	55	5.68315	171	12.843	18	1.93089	15	1.85135	24	2.4758
comp208571_c0_seq2	fl_ctg_119	733	1061	66.2	160	(0.00000001)	51/141 (36%)	68/141 (48%)	10/141 (7%)	-2	XP_786967.3		LOW QUALITY PROTEIN: zinc finger MIZ domain-containing	EKC40962.1	3.00E-15	Crassostrea gigas	Zinc finger MIZ domain-containing protein 1	2.00695	0.0367813	29	3.60182	37	4.18832	62	5.10123	69	8.10861	67	9.05905	75	8.47572
comp208803_c0_seq1	fl_ctg_120	1074	120	193	490	(1E-46)	90/119 (75%)	107/119 (89%)		-2	XP_786800.3		gamma-aminobutyric acid receptor-associated protein-like	EKC35958.1	2.00E-58		Gamma-aminobutyric acid receptor-associated protein-like 2	1.75053	1.93202e-05	374	31.7026	386	29.8212	495	27.7964	640	51.3307	515	47.5242	719	55.4554
comp209498_c0_seq1	fl_ctg_121	998	294	127	319	(7E-27)	80/283 (28%)	140/283 (49%)	3/283 (1%)	3	Q6P047.3		CH074_HUMAN RecName: Full=Uncharacterized protein C8orf74					-3.01676	0.00279795	97	8.84849	95	7.89833	165	9.97105	27	2.33042	20	1.98615	53	4.39911
comp209639_c0_seq1	fl_ctg_122	1504	300	451	1159	( e-124)	218/293 (74%)	240/293 (81%)	1/293 (0%)	-2	XP_002413523.1	Ixodes scapularis	carnitine-acylcarnitine carrier protein, putative	EKC26059.1	e-130	Crassostrea	Mitochondrial carnitine/acylcarnitine carrier protein	-2.69421	0.0310623	100	6.05313	104	5.73757	109	4.37085	44	2.52003	26	1.71332	31	1.70739
comp209768_c0_seq1	fl_ctg_123	1535	291	246	628	(2E-62)	130/259 (50%)	172/259 (66%)	3/259 (1%)	1	XP_423475.3		coiled-coil domain-containing protein 94, partial					2.21856	0.0415074	63	3.73646	72	3.89194	36	1.41443	94	5.27498	91	5.8755	159	8.58041
comp209798_c0_seq1	fl_ctg_124	1771	367	223	569	(2E-55)	128/303 (42%)	176/303 (58%)	12/303 (3%)	-3	XP_003438139.1		putative transferase CAF17 homolog, mitochondrial-like	EKC20308.1	8.00E-47	Crassostrea	Putative transferase C1orf69-like protein, mitochondrial	2.09954	0.028834	63	3.23854	72	3.37331	165	5.61892	152	7.39309	195	10.9126	154	7.20314
comp209836_c0_seq1	fl_ctg_125	1180	140	234	596	(7E-59)	108/140 (77%)	118/140 (84%)		-3	NP_001232162.1		putative trafficking protein particle complex 2 variant 2	EKC38350.1	2.00E-67	Crassostrea gigas	Trafficking protein particle complex subunit 2	-1.78167	0.0295971	149	11.4956	189	13.2899	266	13.5952	97	7.08094	59	4.95544	132	9.26641
comp210153_c0_seq1	fl_ctg_126	1083	311	186	473	(1E-44)	119/311 (38%)	181/311 (58%)	9/311 (2%)	2	AAF65308.1	Anthopleura elegantissima	AF229054_1 putative cell adhesion protein Sym32	EKC35364.1	5.00E-52	Crassostrea gigas	Periostin	4.61474	0.0353915	8	0.672495	11	0.842765	7	0.389814	22	1.74983	40	3.66053	42	3.21248
comp210174_c0_seq2	fl_ctg_127	860	276	185	470	(2E-44)	89/170 (52%)	119/170 (70%)	5/170 (2%)	2	XP_002741861.1	Saccoglossus kowalevskii	RIKEN cDNA 2610003J06-like	EKC22486.1	= 171 bits (433), Expect(2) = 5e-80	Crassostrea gigas	JmjC domain-containing protein 8	3.60694	0.0128239	8	0.846875	18	1.73667	23	1.61293	49	4.90793	38	4.37922	59	5.68294
comp210245_c0_seq1	fl_ctg_128	830	194	173	438	(8E-41)	80/145 (55%)	111/145 (76%)	1/145 (0%)	-3	XP_001949656.1		28S ribosomal protein S18b, mitochondrial-like					1.64667	0.00404016	209	22.9243	269	26.8916	286	20.7814	296	30.7195	331	39.5241	446	44.5119
comp210339_c0_seq2	fl_ctg_129	1674	398	519	1337	( e-144)	259/402 (64%)	300/402 (74%)	2/402 (0%)	1	XP_002734268.1		DnaJ (Hsp40) homolog, subfamily A, member 1-like	EKC32228.1	6.00E-54	Crassostrea gigas	DnaJ-like protein subfamily A member 1	3.43066	0.0131709	77	4.18758	94	4.65924	125	4.50341	155	7.97586	381	22.557	298	14.7462
comp210775_c0_seq1	fl_ctg_130	894	165	226	575	(1E-56)	106/158 (67%)	133/158 (84%)		1	XP_002740446.1	Saccoglossus	EF-hand calcium binding domain 2-like	EKC42680.1	1.00E-59	Crassostrea	EF-hand calcium-binding domain-containing protein 2	-2.08107	0.0300792	100	10.1833	197	18.284	321	21.6548	122	11.755	61	6.76245	59	5.46681
comp210878_c0_seq1	fl_ctg_131	862	242	192	489	(1E-46)	89/220 (40%)	133/220 (60%)		3	EFN84563.1	Harpegnathos saltator	39S ribosomal protein L16, mitochondrial					1.85358	0.0115027	121	12.7793	63	6.06423	135	9.44526	125	12.4912	188	21.6154	180	17.2976
comp210906_c0_seq2	fl_ctg_132	1322	321	501	1291	( e-139)	238/314 (75%)	282/314 (89%)	4/314 (1%)	1	XP_002423731.1	Pediculus humanus	COP9 signalosome complex subunit, putative	EKC33739.1	e-155	Crassostrea gigas	COP9 signalosome complex subunit 6	-2.24869	0.0236223	101	6.95533	204	12.8039	181	8.25723	69	4.49592	25	1.87422	94	5.89001
comp211146_c0_seq1	fl_ctg_133	845	190	112	281	(1E-22)	50/117 (42%)	78/117 (66%)		1	XP_002159309.1	Hydra magnipapillata	similar to C09D4.2					1.53301	0.0367429	163	17.5614	94	9.23025	240	17.1294	254	25.8927	176	20.6428	201	19.7042
comp211284_c0_seq2	fl_ctg_134	843	213	242	618	(1E-61)	108/169 (63%)	136/169 (80%)		1	XP_002737581.1	Saccoglossus	chromosome 1 open reading frame 128-like	EKC39191.1	4.00E-10	Crassostrea gigas	Thioredoxin-like protein 1	2.97493	0.00223296	26	2.80785	41	4.03551	38	2.71859	122	12.4662	74	8.69994	70	6.87844
comp211727_c0_seq2	fl_ctg_135	1205	205	135	339	(5E-29)	63/114 (55%)	79/114 (69%)		-1	XP_002731489.1		sigma class glutathione-s-transferase 2-like isoform 2	EKC38075.1	1.00E-23	Crassostrea gigas	Glutathione-requiring prostaglandin D synthase	2.76007	4.00322e-05	336	25.3852	137	9.43356	478	23.9237	561	40.103	730	60.041	856	58.8445
comp211857_c0_seq1	fl_ctg_136	1919	176	161	407	(1E-36)	78/148 (52%)	103/148 (69%)		-1	EFN68311.1	Camponotus floridanus	ARMET-like protein					2.64254	5.84767e-08	323	15.3234	473	20.4517	980	30.7991	1355	60.8227	965	49.8384	1466	63.2817
comp212023_c0_seq1	fl_ctg_137	1087	190	161	408	(4E-37)	84/189 (44%)	112/189 (59%)	1/189 (0%)	-1	NP_956492.1	Danio rerio	heme-binding protein 2	EKC39671.1	1.00E-50	Crassostrea gigas	Heme-binding protein 2	2.29262	0.0300964	39	3.26635	20	1.52666	82	4.54958	68	5.38866	110	10.0294	73	5.56305
comp212079_c0_seq1	fl_ctg_138	1592	292	213	542	(2E-52)	130/242 (53%)	142/242 (58%)	10/242 (4%)	-2	CAY12631.1	Platynereis dumerilii	SRY-related HMG box B protein	EKC20663.1	2.00E-58	Crassostrea gigas	Transcription factor SOX-14	1.69772	0.00734045	274	15.6688	252	13.1341	294	11.1376	375	20.2903	363	22.5983	459	23.883
comp212227_c0_seq1	fl_ctg_139	2034	451	428	1100	( e-117)	222/424 (52%)	285/424 (67%)	5/424 (1%)	2	XP_001602708.1	Nasonia	tetratricopeptide repeat protein 5-like	EKC17980.1	e-157	Crassostrea gigas	Tetratricopeptide repeat protein 5	-3.51465	0.0405834	81	3.62545	76	3.10031	129	3.82495	21	0.889343	24	1.16942	21	0.85524
comp212278_c0_seq1	fl_ctg_140	1314	160	77.4	189	(0.00000000001)	41/100 (41%)	56/100 (56%)		1	DAA34785.1		TPA_inf: outer mitochondrial membrane complex subunit TOM22					-1.64743	0.0471922	187	12.9561	259	16.3549	256	11.7498	127	8.32548	98	7.39167	142	8.95184
comp212339_c0_seq1	fl_ctg_141	1584	3004	59.7	143	(0.000004)	37/98 (37%)	48/98 (48%)	2/98 (2%)	1	XP_421033.3	Gallus gallus	mucin-5B	EKC29234.1	9.00E-07	Crassostrea gigas	Fibropellin-1	10.7273	0.00101736	7	0.402319	9	0.471443	25	0.951858	114	6.19942	64	4.00439	189	9.88385
comp212535_c0_seq1	fl_ctg_142	1694	371	228	581	(6E-57)	111/186 (59%)	123/186 (66%)	3/186 (1%)	-1	XP_003447370.1	Oreochromis niloticus	transcription factor Sp5-like	EKC19755.1	3.00E-64	Crassostrea gigas	Transcription factor Sp4	5.48129	0.0158127	22	1.18233	9	0.44083	20	0.712039	135	6.8647	54	3.15931	53	2.59168
comp212567_c0_seq1	fl_ctg_143	854	177	153	386	(9E-35)	75/115 (65%)	91/115 (79%)		-2	XP_781294.2		lisH domain-containing protein FOPNL-like	EKC31130.1	4.00E-43	Crassostrea	LisH domain-containing protein C16orf63-like protein	1.78833	0.0273326	59	6.28959	68	6.60683	126	8.89816	112	11.297	113	13.1139	147	14.2587
comp212609_c0_seq1	fl_ctg_144	1133	577	264	674	(6E-68)	150/316 (47%)	186/316 (58%)	8/316 (2%)	-2	NP_001191512.1	Aplysia californica	cortactin	EKC23475.1	7.00E-72	Crassostrea gigas	Src substrate cortactin	-1.61574	0.0197155	214	17.1954	315	23.0687	384	20.4404	188	14.2932	141	12.3339	144	10.5281
comp212636_c0_seq1	fl_ctg_145	1748	314	266	681	(2E-68)	134/320 (41%)	202/320 (63%)	2/320 (0%)	1	XP_003244970.1	Acyrthosiphon pisum	mitochondrial GTPase 1-like	EKC30727.1	3.00E-77	Crassostrea gigas	Mitochondrial GTPase 1	4.8705	0.000114687	49	2.55201	29	1.37657	56	1.93212	140	6.89902	171	9.69542	242	11.4682
comp212656_c0_seq1	fl_ctg_146	1690	424	487	1254	( e-135)	250/399 (62%)	296/399 (74%)	1/399 (0%)	3	NP_659033.1	Mus musculus	acetyl-CoA acetyltransferase, mitochondrial precursor	EKC19421.1	e-161	Crassostrea gigas	Acetyl-CoA acetyltransferase B, mitochondrial	-2.82719	0.0144175	113	6.08723	136	6.6772	185	6.60195	27	1.37619	46	2.69763	54	2.64683
comp212888_c0_seq1	fl_ctg_147	913	263	429	1102	( e-117)	207/242 (85%)	228/242 (94%)		3	CAD91420.1	Crassostrea gigas	ribosomal protein S3a	EKC30814.1	e-120	Crassostrea gigas	40S ribosomal protein S3a	2.51804	0.00144403	73	7.27914	51	4.63491	55	3.63312	177	16.6995	99	10.7467	122	11.069
comp213029_c1_seq1	fl_ctg_148	1240	462	522	1345	( e-145)	262/300 (87%)	279/300 (93%)		2	XP_003222734.1	Anolis carolinensis	ruvB-like 2-like	EKC28232.1	e-154	Crassostrea gigas	RuvB-like 2	3.68149	0.0496189	18	1.32154	12	0.802975	8	0.389095	25	1.73668	38	3.0372	66	4.40902
comp213175_c0_seq2	fl_ctg_149	1322	224	342	877	(2E-91)	167/219 (76%)	194/219 (88%)	1/219 (0%)	3	XP_002402690.1	Ixodes scapularis	vacuolar sorting protein VPS28, putative	EKC18172.1	4.00E-89		Vacuolar protein sorting-associated protein 28-like protein	-1.90996	0.00752907	228	15.7011	265	16.6325	344	15.6933	124	8.07963	109	8.1716	138	8.64703
comp213314_c0_seq2	fl_ctg_150	1726	396	446	1147	( e-122)	214/379 (56%)	272/379 (71%)	2/379 (0%)	1	XP_003726848.1		mitochondrial tRNA-specific 2-thiouridylase 1-like	EKC36885.1	e-125	Crassostrea gigas	Mitochondrial tRNA-specific 2-thiouridylase 1	2.37878	0.0483612	48	2.53179	45	2.16329	65	2.27122	97	4.84097	106	6.08663	114	5.47121
comp213371_c0_seq1	fl_ctg_151	1132	237	221	562	(6E-55)	99/212 (46%)	140/212 (66%)		1	XP_003342059.1		lipoma HMGIC fusion partner-like 3 protein-like	EKC31790.1	2.00E-68	Crassostrea gigas	Lipoma HMGIC fusion partner-like 3 protein	3.01721	0.032895	36	2.89524	48	3.51833	63	3.35646	166	12.6317	148	12.9577	53	3.87837
comp213412_c0_seq4	fl_ctg_152	1224	253	159	402	(2E-36)	73/119 (61%)	89/119 (74%)		-1	XP_001605088.1		deoxynucleotidyltransferase terminal-interacting protein					2.91014	0.000384595	30	2.23135	96	6.50777	107	5.27217	184	12.949	131	10.6072	251	16.9868
comp213485_c0_seq3	fl_ctg_153	952	239	81.6	200	(0.0000000000004)	41/97 (42%)	62/97 (63%)		-2	XP_003447263.1	Oreochromis	proline-rich transmembrane protein 1-like	EKC40713.1	4.00E-29	Crassostrea gigas	Proline-rich transmembrane protein 1	-1.67662	0.00161386	341	32.6096	338	29.4593	562	35.603	171	15.4725	190	19.7801	255	22.1882
comp213674_c0_seq1	fl_ctg_154	749	203	67.4	163	(0.000000005)	55/194 (28%)	77/194 (39%)	2/194 (1%)	-3	AAQ19608.1	Branchiostoma belcheri tsingtauense	ependymin-related protein					-5.49042	0.00195743	129	15.6796	76	8.41926	275	22.1431	20	2.30011	22	2.91107	28	3.09668
comp213749_c0_seq4	fl_ctg_155	415	372	72	175	(0.00000000004)	35/53 (66%)	39/53 (73%)		2	XP_002732952.1	Saccoglossus	UPF0360 protein C11orf60 homolog					4.29235	0.000616611	9	1.97434	5	0.999687	19	2.76117	40	8.30258	23	5.49277	52	10.3795
comp213749_c1_seq1	fl_ctg_156	601	320	72.4	176	(0.00000000009)	39/57 (68%)	42/57 (73%)	2/57 (3%)	-2	XP_795443.3		intraflagellar transport protein 46 homolog					-5.7686	1.13562e-07	110	16.6627	97	13.3918	183	18.3639	29	4.15647	10	1.64906	18	2.48095
comp213876_c0_seq1	fl_ctg_157	1295	306	188	477	(5E-45)	89/218 (40%)	136/218 (62%)	2/218 (0%)	3	XP_002730764.1		synaptic vesicle associated protein of 30 kD-like					-1.58828	0.0350662	242	17.0127	257	16.4667	416	19.3736	155	10.3101	122	9.33689	206	13.177
comp213974_c0_seq1	fl_ctg_158	1012	186	71.2	173	(0.0000000006)	29/94 (30%)	55/94 (58%)	5/94 (5%)	2	ABX61040.1	Acropora millepora	Bcl-like protein	EKC20695.1	9.00E-10	Crassostrea gigas	Apoptosis regulator R1	-2.61233	0.000154363	214	19.2513	275	22.5473	237	14.1239	112	9.5332	76	7.44295	53	4.33825
comp214073_c0_seq1	fl_ctg_159	1258	290	141	356	(5E-31)	89/206 (43%)	116/206 (56%)	28/206 (13%)	3	ADQ43243.1	Haliotis	hexamethylene bis-acetamide inducible 1-like protein	EKC18378.1	1.00E-40	Crassostrea gigas	Protein HEXIM1	-2.70297	0.00218049	236	17.0789	152	10.0255	200	9.58819	50	3.42366	68	5.35723	69	4.54347
comp214111_c0_seq1	fl_ctg_160	675	87	100	250	(3E-19)	47/84 (55%)	61/84 (72%)		1	XP_001608233.1		mitochondrial import inner membrane translocase subunit	EKC37723.1	1.00E-15		Mitochondrial import inner membrane translocase subunit Tim9	2.5849	0.0148162	53	7.14825	34	4.17943	8	0.714782	102	13.0166	67	9.83746	63	7.73137
comp214333_c0_seq1	fl_ctg_161	1531	190	265	678	(3E-68)	131/189 (69%)	153/189 (80%)		-3	XP_853805.1	Canis lupus	dynein light chain 1, axonemal isoform 1	EKC35056.1	6.00E-73	Crassostrea gigas	Dynein light chain 1, axonemal, partial	-1.75683	0.014081	344	20.4555	314	17.0175	390	15.363	114	6.41403	201	13.0117	190	10.2801
comp214469_c0_seq1	fl_ctg_162	1280	330	280	717	(7E-73)	147/294 (50%)	200/294 (68%)	4/294 (1%)	-1	ACO11499.1	Caligus rogercresseyi	Mitochondrial 39S ribosomal protein L39	EKC38505.1	2.00E-63	Crassostrea gigas	39S ribosomal protein L39, mitochondrial	2.90376	0.000461963	178	12.6601	210	13.6129	70	3.29819	424	28.5336	277	21.4478	537	34.7523
comp214546_c0_seq1	fl_ctg_163	987	217	159	402	(2E-36)	80/195 (41%)	122/195 (62%)	10/195 (5%)	3	XP_796457.1		iron-sulfur cluster co-chaperone protein HscB,	EKC33790.1	4.00E-16	Crassostrea gigas	Co-chaperone protein HscB, mitochondrial	2.49848	0.018482	43	3.96624	34	2.85828	31	1.89423	73	6.37099	84	8.43479	77	6.46239
comp214673_c0_seq1	fl_ctg_164	1227	166	258	659	(4E-66)	128/169 (75%)	142/169 (84%)		-3	XP_002400841.1	Ixodes	import inner membrane translocase subunit tim17, putative	EKC40971.1	1.00E-35		Mitochondrial import inner membrane translocase subunit Tim17-A	3.57437	5.80169e-06	263	19.5137	255	17.244	222	10.9118	946	66.4122	489	39.4981	918	61.9751
comp214705_c0_seq1	fl_ctg_165	1639	411	608	1567	( e-171)	310/397 (78%)	348/397 (87%)	2/397 (0%)	2	EFN63824.1	Camponotus floridanus	COP9 signalosome complex subunit 4	EKC38149.1	0	Crassostrea gigas	COP9 signalosome complex subunit 4	3.25216	0.0314249	41	2.27737	48	2.42999	58	2.13421	223	11.72	73	4.41424	116	5.86271
comp214790_c2_seq1	fl_ctg_166	1673	715	259	662	(3E-66)	126/270 (46%)	165/270 (61%)	6/270 (2%)	-2	XP_003689254.1	Mus musculus	zinc finger protein 845-like	EKC18365.1	2.00E-68	Crassostrea gigas	Histone-lysine N-methyltransferase PRDM9	4.20262	0.0468992	5	0.272083	17	0.843131	21	0.757026	46	2.36844	64	3.79137	43	2.12908
comp214931_c0_seq1	fl_ctg_167	1524	331	454	1167	( e-125)	228/329 (69%)	270/329 (82%)		2	XP_003747682.1	Metaseiulus	probable transaldolase-like isoform 1	EKC25566.1	e-125	Crassostrea gigas	Transaldolase	-2.15774	0.00711025	223	13.3213	177	9.63675	354	14.009	94	5.31305	98	6.37314	96	5.21802
comp215008_c0_seq4	fl_ctg_168	505	237	104	260	(1E-20)	59/127 (46%)	76/127 (59%)		3	XP_003690983.1		mediator of RNA polymerase II transcription subunit	EKC33524.1	7.00E-09	Crassostrea	Mediator of RNA polymerase II transcription subunit 15	2.75006	0.0339933	11	1.98303	15	2.46458	9	1.07483	19	3.24088	29	5.69139	37	6.06918
comp215238_c1_seq1	fl_ctg_169	1599	180	189	479	(4E-45)	91/136 (66%)	105/136 (77%)	2/136 (1%)	3	DAA34563.1	Amblyomma	TPA_exp: heterochromatin-associated protein HP1	EKC41723.1	1.00E-61	Crassostrea gigas	Chromobox-like protein 5	2.07583	0.0101887	83	4.72561	101	5.24101	202	7.61886	206	11.0974	201	12.4583	240	12.4332
comp215272_c0_seq1	fl_ctg_170	1962	531	498	1281	( e-138)	251/379 (66%)	305/379 (80%)	1/379 (0%)	-1	XP_003724677.1		translation initiation factor eIF-2B subunit delta-like	EKC40024.1	e-154	Crassostrea	Translation initiation factor eIF-2B subunit delta	1.95739	0.0233018	152	7.05298	226	9.55766	128	3.93458	213	9.35151	349	17.6294	304	12.8349
comp215439_c0_seq3	fl_ctg_171	2394	573	573	1478	( e-160)	297/542 (54%)	373/542 (68%)	19/542 (3%)	1	XP_972906.2	Tribolium	similar to protein arginine n-methyltransferase	EKC18160.1	0	Crassostrea gigas	Histone-arginine methyltransferase CARM1	-3.63379	0.0444818	58	2.20563	83	2.87671	187	4.71091	46	1.65514	11	0.455387	13	0.44982
comp215462_c0_seq1	fl_ctg_172	2354	216	375	963	( e-101)	196/217 (90%)	203/217 (93%)	4/217 (1%)	1	XP_783878.1	Strongylocentrotus	ras-related protein Rab-5B-like	EKC27651.1	e-108	Crassostrea gigas	Ras-related protein Rab-5C	1.70062	1.5527e-05	1016	39.293	944	33.2742	1186	30.3854	1423	52.0714	1369	57.638	1789	62.954
comp215646_c0_seq1	fl_ctg_173	2047	499	582	1500	( e-163)	282/477 (59%)	356/477 (74%)	4/477 (0%)	3	NP_001171793.1	Saccoglossus	asparagine-linked glycosylation protein 11-like	EKC30817.1	e-158	Crassostrea	Asparagine-linked glycosylation protein 11-like protein	4.40286	0.0218083	24	1.06739	14	0.567483	54	1.59097	103	4.33431	50	2.42083	177	7.16267
comp215681_c0_seq1	fl_ctg_174	1489	252	125	314	(5E-26)	87/255 (34%)	128/255 (50%)	10/255 (3%)	1	ADO27782.1	Ictalurus furcatus	sodium channel modifier 1	EKC41425.1	2.00E-25	Crassostrea gigas	Sodium channel modifier 1	2.6662	2.80997e-05	135	8.25405	130	7.24421	193	7.81718	310	17.9336	287	19.1029	432	24.033
comp215763_c0_seq1	fl_ctg_175	1226	176	78.6	192	(0.000000000005)	38/139 (27%)	71/139 (51%)	6/139 (4%)	-2	EFN87767.1	Harpegnathos saltator	Tetraspanin-9	EKC17238.1	7.00E-15	Crassostrea gigas	Tetraspanin-9	4.56709	0.0216182	13	0.965341	9	0.609108	17	0.836269	30	2.10781	45	3.63776	70	4.72963
comp215774_c0_seq1	fl_ctg_176	904	266	156	395	(9E-36)	95/268 (35%)	144/268 (53%)	6/268 (2%)	-1	XP_422323.3		LOW QUALITY PROTEIN: RWD domain-containing protein 3	EKC41017.1	3.00E-18	Crassostrea gigas	RWD domain-containing protein 3	1.87775	0.0349331	60	6.04242	90	8.26069	49	3.269	124	11.8156	68	7.45508	146	13.3784
comp216010_c0_seq2	fl_ctg_177	1738	115	117	293	(2E-23)	57/76 (75%)	64/76 (84%)		-1	AFA34409.1	Ostrea edulis	SMT3 SUMO small ubiquitin-like modifier, partial	EKC23081.1	2.00E-26	Crassostrea gigas	Small ubiquitin-related modifier 3	4.86474	2.07394e-06	58	3.03813	55	2.62576	93	3.22716	314	15.5626	252	14.3702	263	12.535
comp216017_c0_seq4	fl_ctg_178	967	496	65.9	159	(0.00000002)	58/190 (30%)	88/190 (46%)	2/190 (1%)	2	YP_002775655.1		Borrelia virulent strain associated lipoprotein, paralogous family					2.68408	0.000847237	54	5.08388	43	3.68964	92	5.73784	142	12.6492	119	12.1964	157	13.4491
comp216032_c0_seq1	fl_ctg_179	1237	214	253	646	(1E-64)	126/204 (61%)	156/204 (76%)	4/204 (1%)	-3	NP_001134443.1	Salmo salar	EF-hand calcium-binding domain-containing protein 1	EKC38288.1	6.00E-67	Crassostrea	EF-hand calcium-binding domain-containing protein 1	-4.18025	0.0110725	50	3.67983	116	7.78091	217	10.5798	14	0.974899	34	2.72409	23	1.5402
comp216060_c0_seq1	fl_ctg_180	536	103	64.3	155	(0.00000002)	22/45 (48%)	27/45 (60%)		2	GAA49649.1	Clonorchis sinensis	granulins					3.28704	0.0188584	46	7.81306	32	4.95367	59	6.63857	187	30.0523	128	23.6678	60	9.27269
comp216139_c0_seq1	fl_ctg_181	887	81	95.1	235	(0.00000000000000003)	41/77 (53%)	58/77 (75%)		-2	XP_001183018.2		V-type proton ATPase subunit e 2-like	EKC21129.1	2.00E-27	Crassostrea gigas	V-type proton ATPase subunit e	1.85924	0.000145138	190	19.501	235	21.983	212	14.4145	294	28.5512	341	38.1016	386	36.0482
comp216241_c0_seq1	fl_ctg_182	1417	227	390	1002	( e-106)	192/193 (99%)	192/193 (99%)		3	XP_003472007.1	Cavia porcellus	UPF0468 protein C16orf80 homolog	EKC28116.1	e-109	Crassostrea gigas	UPF0468 protein C16orf80-like protein	-1.89732	0.000476842	1288	82.7511	1597	93.5142	2698	114.831	1090	66.261	534	37.3494	824	48.17
comp216440_c0_seq2	fl_ctg_183	1283	401	392	1008	( e-106)	192/317 (60%)	248/317 (78%)	3/317 (0%)	-3	XP_001231829.1		enoyl-CoA delta isomerase 2, mitochondrial isoform 1	EKC41353.1	e-126	Crassostrea gigas	Peroxisomal 3,2-trans-enoyl-CoA isomerase	4.96897	0.0404119	14	0.993412	19	1.22877	31	1.45721	26	1.74561	99	7.64752	143	9.2327
comp216466_c0_seq2	fl_ctg_184	1479	230	372	954	( e-100)	183/228 (80%)	195/228 (85%)	2/228 (0%)	-1	XP_001648792.1	Aedes aegypti	pre-mrna cleavage factor im, 25kD subunit	EKC40278.1	e-107		Cleavage and polyadenylation specificity factor subunit 5	1.86974	0.0109091	133	8.18675	119	6.67607	238	9.70501	210	12.2307	243	16.2836	302	16.9145
comp216653_c0_seq1	fl_ctg_185	1350	451	98.2	243	(0.000000000000000007)	77/241 (31%)	109/241 (45%)	5/241 (2%)	2	XP_003437585.1		iroquois-class homeodomain protein irx-5-like isoform 2	EKC30856.1	2.00E-17	Crassostrea gigas	Homeobox protein caupolican	2.79963	2.68444e-06	118	7.95749	168	10.3257	168	7.50521	363	23.1619	329	24.1532	395	24.2372
comp216695_c0_seq1	fl_ctg_186	1484	188	266	679	(2E-68)	125/184 (67%)	146/184 (79%)		2	XP_003704176.1	Megachile	inosine triphosphate pyrophosphatase-like	EKC40739.1	5.00E-79	Crassostrea gigas	Inosine triphosphate pyrophosphatase	-2.0448	0.000124511	390	23.9254	480	26.838	820	33.3248	264	15.324	188	12.5556	230	12.8385
comp216872_c0_seq1	fl_ctg_187	842	191	145	366	(2E-32)	77/174 (44%)	111/174 (63%)	2/174 (1%)	-2	AAW27693.1	Schistosoma japonicum	SJCHGC06334 protein	EKC40922.1	8.00E-43	Crassostrea gigas	Rho-related GTP-binding protein RhoJ	3.03275	0.0196581	6	0.648735	32	3.15341	34	2.43531	92	9.41189	36	4.23743	51	5.01739
comp216907_c0_seq1	fl_ctg_188	1855	413	440	1132	( e-121)	228/414 (55%)	276/414 (66%)	3/414 (0%)	3	NP_001171852.1	Saccoglossus kowalevskii	dnaJ homolog subfamily A member 2-like	EKC18925.1	3.00E-48	Crassostrea gigas	DnaJ-like protein subfamily A member 2, partial	2.01973	2.47241e-15	1641	80.5365	1323	59.1777	1917	62.3255	3004	139.495	2459	131.379	2938	131.198
comp216917_c0_seq1	fl_ctg_189	1287	309	369	946	(2E-99)	195/309 (63%)	225/309 (72%)	10/309 (3%)	-1	ACI69801.1	Salmo salar	Ubiquitin fusion degradation protein 1 homolog	EKC37338.1	e-119	Crassostrea	Ubiquitin fusion degradation protein 1-like protein	-3.56818	0.00385176	85	6.01268	82	5.28661	201	9.419	42	2.81107	17	1.30913	25	1.60909
comp216938_c0_seq1	fl_ctg_190	817	207	204	520	(2E-50)	109/201 (54%)	141/201 (70%)		1	ACQ58932.1	Anoplopoma	ATP synthase subunit O, mitochondrial precursor	EKC40355.1	1.00E-30	Crassostrea gigas	ALK tyrosine kinase receptor	1.62724	3.82284e-10	1217	135.611	1318	133.855	1437	106.077	1961	206.755	1691	205.132	1893	191.932
comp216941_c0_seq1	fl_ctg_191	267	386	81.3	199	(0.00000000000006)	34/73 (46%)	47/73 (64%)		2	XP_001944906.2	Acyrthosiphon pisum	zinc finger protein 235-like	EKC18365.1	= 75.9 bits (185), Expect(2) = 7e-16	Crassostrea gigas	Histone-lysine N-methyltransferase PRDM9	2.16318	0.0296078	17	5.7965	9	2.79688	14	3.16231	36	11.6143	15	5.56791	26	8.06643
comp216941_c0_seq4	fl_ctg_192	562	313	78.6	192	(0.000000000001)	53/144 (36%)	69/144 (47%)	10/144 (6%)	2	XP_001944284.1	Acyrthosiphon pisum	zinc finger protein 271-like	EKC18365.1	= 69.7 bits (169), Expect(2) = 1e-13	Crassostrea gigas	Histone-lysine N-methyltransferase PRDM9	4.01651	0.00254578	11	1.7819	10	1.47641	17	1.82432	49	7.51036	32	5.6432	46	6.78018
comp216966_c0_seq1	fl_ctg_193	817	229	149	376	(1E-33)	73/195 (37%)	115/195 (58%)		1	XP_001053761.2	Rattus norvegicus	rCG29620-like					2.45142	0.02316	35	3.90008	16	1.62495	39	2.87892	73	7.69665	36	4.36709	83	8.41541
comp216998_c0_seq3	fl_ctg_194	1775	470	632	1630	( e-178)	316/434 (72%)	365/434 (84%)		1	NP_001080077.1		hydroxyacyl-CoA dehydrogenase/3-ketoacyl-CoA thiolase/enoyl-CoA	EKC19421.1	3.00E-43	Crassostrea gigas	Acetyl-CoA acetyltransferase B, mitochondrial	-1.74986	0.0092327	385	19.7465	496	23.186	908	30.8514	337	16.3543	182	10.1621	323	15.0738
comp217008_c0_seq4	fl_ctg_195	1090	168	112	281	(2E-22)	57/117 (48%)	77/117 (65%)	1/117 (0%)	3	XP_001602261.1	Nasonia vitripennis	protein MEF2BNB homolog					2.43436	0.00134474	81	6.76529	165	12.5603	86	4.75838	239	18.8874	172	15.6392	311	23.6349
comp217015_c0_seq1	fl_ctg_196	2996	745	894	2310	(0)	438/747 (58%)	571/747 (76%)	4/747 (0%)	-2	XP_002194612.1	Taeniopygia guttata	cullin 2	EKC19223.1	0	Crassostrea gigas	Cullin-2	1.94054	0.00266558	365	11.0912	333	9.22242	480	9.66244	615	17.6821	549	18.1611	784	21.6767
comp217132_c0_seq2	fl_ctg_197	684	83	85.9	211	(0.00000000000001)	42/78 (53%)	51/78 (65%)		1	XP_003491394.1	Bombus	cytochrome c oxidase assembly factor 5-like					-1.94949	0.0271619	100	13.3098	103	12.4946	101	8.90538	34	4.28178	30	4.34688	73	8.84069
comp217270_c0_seq1	fl_ctg_198	1638	396	396	1018	( e-107)	225/398 (56%)	263/398 (66%)	15/398 (3%)	2	NP_001191555.1	Aplysia californica	PKA type II regulatory subunit	EKC37194.1	e-124	Crassostrea	cAMP-dependent protein kinase type II regulatory subunit	-3.24595	0.00332068	166	9.22618	133	6.73721	208	7.65838	28	1.47247	41	2.48074	63	3.186
comp217277_c0_seq1	fl_ctg_199	874	113	175	444	(2E-41)	86/113 (76%)	98/113 (86%)		3	ACD65180.1	Phoronis muelleri	putative 60S ribosomal protein RPL34	EKC24267.1	9.00E-08	ADP-ribose	Poly	2.32981	0.0176839	156	16.2495	307	29.1453	168	11.5927	290	28.5817	533	60.4405	450	42.6501
comp217445_c0_seq3	fl_ctg_200	3354	519	164	415	(3E-37)	110/324 (33%)	162/324 (50%)	17/324 (5%)	1	XP_003458836.1	Oreochromis niloticus	B-cell lymphoma 3 protein homolog	EKC39819.1	1.00E-67	Crassostrea gigas	B-cell lymphoma 3-encoded protein	6.17414	0.0116188	31	0.841446	20	0.494777	20	0.359629	158	4.05784	57	1.68432	185	4.56907
comp217520_c0_seq1	fl_ctg_201	1311	227	168	426	(4E-39)	92/228 (40%)	130/228 (57%)	2/228 (0%)	-2	NP_001239052.1	Gallus gallus	rho-related GTP-binding protein RhoN	EKC19221.1	3.00E-63	Crassostrea gigas	Rho-related GTP-binding protein RhoE	2.37325	7.51408e-06	226	15.694	226	14.3037	305	14.0309	554	36.4006	364	27.5176	617	38.9854
comp217852_c0_seq1	fl_ctg_202	2670	645	468	1203	( e-129)	249/615 (40%)	386/615 (62%)		-1	XP_003209761.1		translin-associated factor X-interacting protein 1-like	EKC34517.1	0	Crassostrea	Translin-associated factor X-interacting protein 1	-2.60986	0.000714847	655	22.3336	972	30.2063	1763	39.8225	477	15.3889	248	9.20561	339	10.5174
comp217914_c0_seq1	fl_ctg_203	1141	149	213	542	(1E-52)	103/150 (68%)	127/150 (84%)		-2	XP_002998616.1	Phytophthora infestans T30-4	calmodulin	EKC20231.1	2.00E-54	Crassostrea gigas	Calmodulin	-2.33291	0.0395724	187	14.9205	73	5.30859	229	12.1042	52	3.92572	63	5.47226	59	4.28337
comp218000_c0_seq1	fl_ctg_204	972	255	286	733	(7E-75)	142/244 (58%)	180/244 (73%)		1	XP_002125828.1	Ciona	similar to short-chain dehydrogenase/reductase	EKC32217.1	2.00E-92	Crassostrea gigas	Linear gramicidin synthetase subunit D	2.63725	0.0193154	30	2.80985	32	2.73166	31	1.92346	64	5.67172	73	7.44335	73	6.22123
comp218057_c0_seq1	fl_ctg_205	1048	290	383	984	( e-104)	182/290 (62%)	226/290 (77%)		3	AAH19533.1	Mus musculus	RIKEN cDNA 1110004E09 gene					2.55264	0.00225998	51	4.43034	43	3.40447	170	9.78307	173	14.2196	150	14.1854	205	16.2036
comp218116_c0_seq2	fl_ctg_206	974	255	142	359	(2E-31)	93/273 (34%)	133/273 (48%)	10/273 (3%)	-1	YP_586276.1	Cupriavidus metallidurans CH34	methyltransferase					2.75866	0.0071179	27	2.52367	41	3.49275	45	2.78638	104	9.19762	52	5.29123	111	9.44025
comp218165_c0_seq2	fl_ctg_207	771	155	113	283	(7E-23)	55/149 (36%)	84/149 (56%)		2	AAN35173.1	Euprymna scolopes	ganglioside GM2 activator precursor	EKC34170.1	1.00E-54	Crassostrea gigas	Ganglioside GM2 activator	3.11468	0.00209525	27	3.18814	12	1.29142	93	7.27471	96	10.7255	94	12.0833	125	13.43
comp218402_c0_seq1	fl_ctg_208	1057	136	80.9	198	(0.0000000000008)	41/123 (33%)	72/123 (58%)		3	XP_974622.1		similar to mitochondrial ribosomal protein L53					1.74949	0.0140231	156	13.4362	133	10.4404	147	8.38745	166	13.528	238	22.3159	251	19.6706
comp218420_c0_seq2	fl_ctg_209	770	110	117	292	(6E-24)	58/66 (87%)	61/66 (92%)		2	XP_002735997.1		DNA directed RNA polymerase II polypeptide J-like	EKC32736.1	7.00E-29	Crassostrea gigas	DNA-directed RNA polymerase II subunit RPB11-a	4.9886	0.0357383	13	1.53702	26	2.80172	68	5.32605	222	24.835	35	4.50494	172	18.5036
comp218439_c0_seq1	fl_ctg_210	894	153	176	446	(1E-41)	82/149 (55%)	102/149 (68%)		-1	XP_785712.1	Strongylocentrotus	UPF0686 protein C11orf1 homolog	EKC41660.1	1.00E-54	Crassostrea gigas	UPF0686 protein C11orf1-like protein	-3.12583	0.000303969	126	12.831	105	9.74527	220	14.8413	38	3.6614	51	5.65386	27	2.50176
comp218499_c0_seq1	fl_ctg_211	1279	523	84.3	207	(0.0000000000001)	54/161 (33%)	87/161 (54%)	4/161 (2%)	-3	EHJ68469.1	Danaus plexippus	serine protease inhibitor 32					1.89179	0.00082493	229	16.3002	188	12.1963	260	12.26	368	24.7844	318	24.6416	410	26.5542
comp218537_c0_seq1	fl_ctg_212	1489	316	206	523	(3E-50)	111/278 (39%)	154/278 (55%)	25/278 (8%)	-1	XP_002735899.1	Saccoglossus	bone marrow stromal cell antigen 1-like					3.80379	0.0422782	19	1.16168	5	0.278623	28	1.1341	32	1.85121	60	3.99364	64	3.56045
comp218645_c0_seq5	fl_ctg_213	1370	416	165	418	(4E-38)	81/109 (74%)	92/109 (84%)		1	NP_476891.1		U2 small nuclear riboprotein auxiliary factor 50, isoform A	EKC40607.1	2.00E-36	Crassostrea gigas	Splicing factor U2AF 50 kDa subunit	3.98714	0.0276657	11	0.730971	15	0.908475	26	1.14456	54	3.39527	57	4.1235	52	3.14414
comp218837_c0_seq1	fl_ctg_214	1375	184	221	564	(5E-55)	116/185 (62%)	140/185 (75%)		1	XP_002731793.1	Saccoglossus kowalevskii	protein DJ-1-like isoform 1	EKC37254.1	9.00E-67	Crassostrea gigas	Protein DJ-1	2.18633	0.00469182	58	3.84019	171	10.319	167	7.32489	301	18.8567	226	16.2899	193	11.6272
comp218855_c0_seq1	fl_ctg_215	2474	449	678	1750	(0)	339/451 (75%)	384/451 (85%)		2	ACJ15284.1	Haliotis asinina	tektin A1	EKC32264.1	0	Crassostrea gigas	Tektin-4	-4.34444	0.00384453	734	27.01	1305	43.7676	2663	64.9171	427	14.8672	35	1.4021	435	14.565
comp218892_c0_seq1	fl_ctg_216	2183	313	269	688	(3E-69)	163/318 (51%)	187/318 (58%)	49/318 (15%)	-2	AAZ99218.1	Octopus bimaculoides	orthodenticle-like protein	EKC28141.1	3.00E-75	Crassostrea gigas	Homeobox protein otx5-B	2.33865	0.0204927	58	2.41881	94	3.57286	146	4.03354	120	4.73509	200	9.08005	248	9.4106
comp218915_c0_seq1	fl_ctg_217	1215	331	392	1008	( e-106)	197/318 (61%)	227/318 (71%)	1/318 (0%)	1	NP_001012910.1	ADP/GDP-forming	succinyl-CoA ligase	EKC28150.1	2.00E-75	GDP-forming	Succinyl-CoA ligase	1.50153	2.58779e-05	1545	115.766	1531	104.554	2055	102.005	2104	149.166	1845	150.498	2605	177.603
comp218965_c0_seq1	fl_ctg_218	1127	309	270	691	(6E-70)	135/308 (43%)	196/308 (63%)		-2	XP_003218847.1	Anolis carolinensis	probable uridine nucleosidase 2-like	EKC40008.1	2.00E-72	Crassostrea gigas	Inosine-uridine preferring nucleoside hydrolase	-6.60694	0.00522515	48	3.87744	72	5.30092	64	3.42486	11	0.840756	5	0.439702	9	0.661512
comp219004_c0_seq1	fl_ctg_219	1337	199	293	750	(1E-76)	138/195 (70%)	167/195 (85%)		-2	NP_001188165.1	Ictalurus punctatus	proteasome subunit beta type-2	EKC21877.1	3.00E-84	Crassostrea gigas	Proteasome subunit beta type-2	1.87305	9.37084e-05	232	15.7974	301	18.68	511	23.0503	554	35.6927	463	34.3211	590	36.5544
comp219019_c0_seq2	fl_ctg_220	1760	269	186	471	(4E-44)	88/150 (58%)	112/150 (74%)	1/150 (0%)	2	AAA64654.1	Mus musculus	A+U-rich RNA-binding protein	EKC23243.1	1.00E-57	Crassostrea gigas	Heterogeneous nuclear ribonucleoprotein A/B	-5.14637	0.0294856	52	2.68979	45	2.1215	115	3.94069	8	0.391542	12	0.675742	13	0.611857
comp219019_c0_seq5	fl_ctg_221	1317	415	189	481	(2E-45)	91/162 (56%)	116/162 (71%)	1/162 (0%)	2	XP_002741849.1		heterogeneous nuclear ribonucleoprotein D-like	EKC23243.1	1.00E-57	Crassostrea gigas	Heterogeneous nuclear ribonucleoprotein A/B	-4.81859	0.0343826	43	2.97242	44	2.7721	64	2.93077	5	0.327028	8	0.602027	13	0.817668
comp219179_c0_seq1	fl_ctg_222	2557	1408	174	440	(2E-40)	138/495 (27%)	227/495 (45%)	88/495 (17%)	3	XP_797753.3		serine/threonine-protein phosphatase 6 regulatory ankyrin	EKC33171.1	4.00E-78	Crassostrea gigas	Ankyrin-3	3.61699	0.0112324	41	1.45976	31	1.00594	82	1.93406	142	4.78364	193	7.48064	101	3.27198
comp219280_c0_seq1	fl_ctg_223	1069	187	201	511	(4E-49)	91/186 (48%)	127/186 (68%)	1/186 (0%)	-1	NP_001017884.1	Danio rerio	rab-like protein 5	EKC33429.1	1.00E-61	Crassostrea gigas	Rab-like protein 5	2.58725	0.00981373	32	2.72521	53	4.11377	48	2.70801	84	6.76866	79	7.32422	131	10.1511
comp219293_c0_seq1	fl_ctg_224	2268	588	641	1654	(0)	303/546 (55%)	377/546 (69%)	2/546 (0%)	3	BAF63638.1	Crassostrea gigas	calnexin	EKC32723.1	0	Crassostrea gigas	Calnexin	6.07129	2.40488e-08	126	5.05773	74	2.70727	129	3.43032	456	17.319	509	22.2427	747	27.2833
comp219364_c0_seq4	fl_ctg_225	928	141	91.3	225	(0.0000000000000005)	42/68 (61%)	56/68 (82%)		1	ACH46242.1	Taeniopygia guttata	putative calmodulin variant 1	EKC20234.1	1.00E-16	Crassostrea gigas	Calmodulin	-2.15048	0.0248223	67	6.57286	117	10.4612	136	8.83849	50	4.64112	44	4.69912	29	2.58863
comp219397_c0_seq2	fl_ctg_226	2172	370	288	736	(9E-75)	140/273 (51%)	189/273 (69%)		-2	XP_003446763.1	Oreochromis niloticus	vasohibin-2-like					-19.1203	0.000130479	132	5.53276	98	3.74376	288	7.99687	10	0.39659	5	0.228151	7	0.266967
comp219406_c0_seq3	fl_ctg_227	1153	217	190	483	(9E-46)	94/144 (65%)	117/144 (81%)		-1	NP_001032461.1	Danio rerio	grpE protein homolog 1, mitochondrial	EKC27735.1	3.00E-48	Crassostrea gigas	GrpE-like protein 1, mitochondrial	2.13213	1.9852e-05	158	12.4754	210	15.1124	324	16.9474	364	27.194	386	33.1795	465	33.4074
comp219413_c0_seq1	fl_ctg_228	1928	481	653	1684	(0)	312/469 (66%)	383/469 (81%)		-2	NP_001171839.1	Saccoglossus	serine hydroxymethyltransferase, mitochondrial-like	EKC32056.1	0	Crassostrea gigas	Serine hydroxymethyltransferase, cytosolic	1.65489	0.0134734	579	27.3401	366	15.7513	451	14.1077	716	31.9895	617	31.7169	684	29.3879
comp219431_c0_seq1	fl_ctg_229	670	147	122	306	(1E-25)	60/144 (41%)	87/144 (60%)		-3	XP_003205446.1	Meleagris	microsomal glutathione S-transferase 2-like	EKC23598.1	1.00E-28	Crassostrea gigas	Microsomal glutathione S-transferase 2	-2.31586	0.00143395	99	13.452	125	15.4802	200	18.0029	58	7.45683	25	3.69809	70	8.65451
comp219439_c0_seq2	fl_ctg_230	1161	141	132	333	(2E-28)	68/141 (48%)	94/141 (66%)	2/141 (1%)	1	XP_003459532.1	Oreochromis	proteasome maturation protein-like	EKC41996.1	5.00E-25	Crassostrea gigas	Proteasome maturation protein	-1.77047	0.011964	330	25.8767	323	23.0841	291	15.1164	144	10.6839	132	11.2682	191	13.6276
comp219443_c0_seq2	fl_ctg_231	1013	349	80.9	198	(0.0000000000008)	57/252 (22%)	90/252 (35%)		-2	AAK35069.1	Sarcocystis muris	AF357910_1 putative microneme protein Sm70, partial					1.97712	0.0483928	321	28.8485	99	8.10901	321	19.111	562	47.789	240	23.4809	456	37.2885
comp219471_c0_seq1	fl_ctg_232	1091	134	120	301	(1E-24)	65/134 (48%)	87/134 (64%)	1/134 (0%)	-1	XP_003228806.1	Anolis carolinensis	prefoldin subunit 4-like					1.9906	0.0151128	66	5.50741	55	4.18293	150	8.2919	161	12.7117	139	12.6271	134	10.1742
comp219473_c0_seq1	fl_ctg_233	1598	338	103	256	(3E-19)	64/142 (45%)	79/142 (55%)	4/142 (2%)	2	BAD83869.2	Lehmannia valentiana	CCAAT enhancer binding protein	EKC24063.1	4.00E-35	Crassostrea gigas	CCAAT/enhancer-binding protein delta	2.71805	0.00321935	306	17.433	354	18.381	1108	41.8168	910	49.053	1105	68.5326	1751	90.7672
comp219475_c0_seq1	fl_ctg_234	1739	445	441	1135	( e-121)	220/439 (50%)	295/439 (67%)	2/439 (0%)	-3	AAI57334.1		expressed in T-cells and eosinophils in atopic dermatitis etea	EKC31237.1	e-149	Crassostrea gigas	FAS-associated factor 2-B	2.82662	0.00784192	35	1.8323	60	2.86282	97	3.36403	161	7.97494	109	6.21211	176	8.38364
comp219491_c0_seq2	fl_ctg_235	1318	201	261	667	(5E-67)	121/191 (63%)	146/191 (76%)		2	NP_989132.1	Xenopus (Silurana) tropicalis	cysteine dioxygenase, type I	EKC28611.1	4.00E-67	Crassostrea gigas	Cysteine dioxygenase type 1	-2.01231	0.0286576	140	9.67031	215	13.5352	159	7.2756	110	7.18916	56	4.21099	58	3.64529
comp219498_c0_seq1	fl_ctg_236	1857	511	754	1948	(0)	370/511 (72%)	425/511 (83%)	1/511 (0%)	-1	XP_002734121.1		PRP19/PSO4 pre-mRNA processing factor 19 homolog	EKC42151.1	5.00E-26	Crassostrea gigas	Katanin p80 WD40-containing subunit B1	1.84704	0.00800813	232	11.3738	220	9.82999	210	6.82016	395	18.3226	309	16.4914	363	16.1925
comp219503_c0_seq1	fl_ctg_237	1358	366	361	926	(5E-97)	173/311 (55%)	236/311 (75%)	5/311 (1%)	2	XP_003702580.1	Megachile rotundata	uridine phosphorylase 1-like	EKC25895.1	e-117	Crassostrea gigas	Uridine phosphorylase 2	-3.20408	0.0415546	72	4.82681	73	4.46031	51	2.26495	16	1.0149	22	1.60559	15	0.914979
comp219515_c0_seq1	fl_ctg_238	1395	1784	275	704	(3E-71)	156/344 (45%)	198/344 (57%)	21/344 (6%)	1	XP_002805721.1	Macaca	histone acetyltransferase MYST4-like isoform 2	EKC31016.1	e-102	Crassostrea gigas	Histone acetyltransferase MYST4	2.2232	0.0418037	55	3.58935	55	3.27138	46	1.98871	84	5.18688	101	7.17562	123	7.30382
comp219525_c0_seq1	fl_ctg_239	1221	126	89	219	(0.000000000000004)	41/92 (44%)	66/92 (71%)	1/92 (1%)	1	XP_003401656.1		protein phosphatase 1 regulatory subunit 14B-like					1.82975	0.00462162	144	10.7368	168	11.4166	220	10.8666	272	19.1891	238	19.3185	311	21.0991
comp219540_c0_seq1	fl_ctg_240	1317	195	283	725	(9E-74)	127/184 (69%)	161/184 (87%)		1	XP_002130539.1		similar to Neuronal Calcium Sensor family member (ncs-3)	EKC20605.1	1.00E-77	Crassostrea gigas	Neuronal calcium sensor 1	-2.8165	0.0358432	62	4.28582	50	3.15012	153	7.00637	32	2.09298	21	1.58032	21	1.32085
comp219545_c0_seq1	fl_ctg_241	731	187	127	319	(4E-27)	71/151 (47%)	95/151 (62%)	7/151 (4%)	-2	XP_002932318.1	Xenopus	28S ribosomal protein S23, mitochondrial	EKC21944.1	4.00E-15	Crassostrea gigas	28S ribosomal protein S23, mitochondrial	-2.5064	0.0284217	264	32.8787	335	38.025	198	16.3356	41	4.83134	146	19.7946	87	9.85874
comp219560_c0_seq1	fl_ctg_242	2148	1869	178	452	(8E-42)	127/415 (30%)	206/415 (49%)	6/415 (1%)	-2	EFW43107.1	Capsaspora owczarzaki ATCC 30864	tyrosine-protein kinase Src42A	EKC19093.1	4.00E-45		Leucine-rich repeat and fibronectin type-III domain-containing	8.1341	9.61889e-06	24	1.0172	39	1.50651	37	1.03885	308	12.3514	200	9.228	172	6.63306
comp219602_c0_seq1	fl_ctg_243	911	94	97.1	240	(0.000000000000000009)	44/90 (48%)	61/90 (67%)	3/90 (3%)	2	XP_003701214.1		coiled-coil-helix-coiled-coil-helix domain-containing					3.14162	0.0386161	28	2.79813	27	2.45917	75	4.96513	52	4.91684	153	16.645	114	10.3659
comp219604_c0_seq1	fl_ctg_244	1770	420	412	1059	( e-112)	200/422 (47%)	278/422 (65%)		-3	XP_002416562.1	Ixodes scapularis	BRO1 domain-containing protein BROX, putative					-2.73951	0.029478	114	5.86353	79	3.70336	195	6.64429	42	2.04398	18	1.00789	59	2.7612
comp219606_c0_seq1	fl_ctg_245	1124	160	234	598	(4E-59)	103/156 (66%)	133/156 (85%)		-2	NP_001134818.1	Salmo salar	CA123 protein					5.2469	1.81415e-08	78	6.31766	29	2.14079	54	2.89744	258	19.7722	257	22.661	217	15.9924
comp219610_c0_seq1	fl_ctg_246	1479	202	117	292	(2E-23)	56/198 (28%)	108/198 (54%)	4/198 (2%)	2	EGI68825.1	Acromyrmex echinatior	Transmembrane protein 205					23.6566	1.44562e-07	165	10.1565	116	6.50777	480	19.5731	6649	387.248	3631	243.316	3902	218.544
comp219618_c0_seq1	fl_ctg_247	2335	535	489	1260	( e-135)	250/546 (45%)	347/546 (63%)	13/546 (2%)	2	AFJ06910.1	Mytilus galloprovincialis	procollagen-proline dioxygenase	EKC30995.1	e-134	Crassostrea gigas	Prolyl 4-hydroxylase subunit alpha-1	2.81756	0.000183451	140	5.45845	128	4.54847	237	6.12137	381	14.0553	384	16.2988	412	14.616
comp219620_c0_seq2	fl_ctg_248	869	416	108	271	(2E-21)	73/277 (26%)	119/277 (42%)	22/277 (7%)	3	AES03273.1	Mustela putorius furo	nucleoporin like 2	EKC31025.1	2.00E-22	Crassostrea gigas	Nucleoporin-like 2	3.45795	0.0187323	6	0.628578	7	0.668376	44	3.05366	59	5.84835	34	3.87767	55	5.24279
comp219631_c0_seq1	fl_ctg_249	1709	290	433	1113	( e-118)	220/266 (82%)	242/266 (90%)		2	AAO83845.1	Lymnaea stagnalis	AF484088_1 syntaxin 1A	EKC41390.1	e-106	Crassostrea gigas	Syntaxin	13.8097	4.25135e-06	13	0.692515	12	0.582615	18	0.635211	151	7.6109	157	9.10478	194	9.40327
comp219645_c0_seq1	fl_ctg_250	928	227	196	498	(1E-47)	91/101 (90%)	95/101 (94%)		1	XP_003456044.1	Oreochromis	splicing factor U2AF 35 kDa subunit-like	EKC34075.1	5.00E-52	Crassostrea gigas	Splicing factor U2AF 26 kDa subunit	-2.5849	0.00158417	162	15.8926	127	11.3553	149	9.68335	39	3.62008	47	5.01952	61	5.44504
comp219666_c0_seq1	fl_ctg_251	1386	336	444	1142	( e-122)	228/324 (70%)	269/324 (83%)	2/324 (0%)	-1	XP_002739958.1		electron transfer flavoprotein, alpha polypeptide-like					-1.98616	0.0331004	213	13.9909	472	28.2567	686	29.8503	152	9.44673	156	11.1551	257	15.3599
comp219696_c1_seq1	fl_ctg_252	1172	190	204	519	(6E-50)	102/163 (62%)	122/163 (74%)	1/163 (0%)	-1	ADK38544.1	Penaeus monodon	progestin membrane receptor component 1	EKC28875.1	1.00E-52	Crassostrea	Membrane-associated progesterone receptor component 2	2.87415	9.1322e-07	110	8.54462	113	8.00006	196	10.0859	321	23.5927	292	24.6926	386	27.2822
comp219705_c0_seq1	fl_ctg_253	1039	237	156	395	(1E-35)	80/174 (45%)	115/174 (66%)	2/174 (1%)	3	XP_002741871.1		Abhydrolase domain-containing protein 14B-like	EKC39337.1	5.00E-47	Crassostrea gigas	Abhydrolase domain-containing protein 14A	-2.06155	0.0253833	109	9.55078	168	13.4164	168	9.75172	39	3.23333	90	8.58497	50	3.98634
comp219719_c0_seq1	fl_ctg_254	1740	468	569	1466	( e-159)	266/456 (58%)	360/456 (78%)	1/456 (0%)	3	XP_789491.3	Strongylocentrotus	adenylate kinase 8-like, partial	EKC19100.1	0		Putative adenylate kinase-like protein C9orf98-like protein	-2.12283	0.0308777	194	10.1503	280	13.3521	609	21.1084	197	9.75255	82	4.67064	134	6.37933
comp219734_c0_seq3	fl_ctg_255	840	248	62.8	151	(0.0000002)	61/232 (26%)	87/232 (37%)	28/232 (12%)	2	XP_974306.1	Tribolium castaneum	similar to AGAP006745-PA	EKC26781.1	3.00E-06	Crassostrea gigas	Ninjurin-1	4.40613	0.00288609	22	2.38436	10	0.987786	11	0.78977	41	4.20442	71	8.37705	55	5.42379
comp219738_c0_seq1	fl_ctg_256	1416	446	672	1735	(0)	338/408 (82%)	371/408 (90%)		2	XP_002735268.1		DEAD (Asp-Glu-Ala-Asp) box polypeptide 47-like	EKC30218.1	0	Crassostrea gigas	Putative ATP-dependent RNA helicase DDX47	2.45004	4.25517e-07	182	11.7014	323	18.927	314	13.3738	530	32.2414	520	36.3959	655	38.3175
comp219753_c0_seq1	fl_ctg_257	1868	254	128	321	(1E-26)	77/216 (35%)	114/216 (52%)	19/216 (8%)	-1	NP_001085875.1	Xenopus laevis	MGC80972 protein	EKC33086.1	2.00E-31	Crassostrea gigas	Histone RNA hairpin-binding protein	-4.7637	0.0233413	38	1.85197	87	3.86442	130	4.19714	21	0.968375	11	0.583617	10	0.443448
comp219919_c0_seq1	fl_ctg_258	1393	293	362	928	(3E-97)	178/284 (62%)	213/284 (75%)		-3	ADY45592.1	Ascaris suum	Dicarboxylate carrier	EKC35175.1	e-115	Crassostrea gigas	Mitochondrial dicarboxylate carrier	-3.72801	0.0329286	55	3.59451	86	5.12259	47	2.03486	26	1.60777	8	0.569182	12	0.713591
comp220067_c0_seq1	fl_ctg_259	1326	243	144	363	(9E-32)	71/179 (39%)	113/179 (63%)		-3	XP_003731573.1		mitochondrial import inner membrane translocase subunit	EKC26204.1	1.00E-30	Crassostrea gigas	TIM21-like protein, mitochondrial	-7.92208	0.0035049	47	3.22688	71	4.4428	108	4.9121	7	0.454732	6	0.448456	10	0.624706
comp220088_c0_seq1	fl_ctg_260	1959	425	645	1665	(0)	323/390 (82%)	354/390 (90%)	2/390 (0%)	-3	XP_002742284.1		eukaryotic translation initiation factor 4A-like	EKC17230.1	e-168	Crassostrea gigas	Eukaryotic initiation factor 4A-II, partial	2.78211	1.35277e-41	3233	150.245	2777	117.621	5220	160.703	8367	367.906	8035	406.503	9497	401.579
comp220938_c0_seq1	fl_ctg_261	1695	1866	106	264	(4E-20)	90/335 (26%)	136/335 (40%)	16/335 (4%)	1	EFA01352.1	Tribolium castaneum	grauzone	EKC21280.1	8.00E-25	Crassostrea gigas	Zinc finger protein 37	3.4583	0.00629138	30	1.61131	45	2.20285	45	1.60114	111	5.64098	108	6.31489	140	6.84192
comp220978_c0_seq1	fl_ctg_262	1182	362	162	410	(3E-37)	111/376 (29%)	193/376 (51%)	14/376 (3%)	-2	XP_003444423.1	Oreochromis	NF-kappa-B inhibitor-like protein 1-like	EKC41299.1	1.00E-50	Crassostrea gigas	NF-kappa-B inhibitor-like protein 1	4.20975	0.0103667	17	1.30936	8	0.561584	27	1.37763	73	5.31994	47	3.94087	65	4.55528
comp221134_c0_seq1	fl_ctg_263	1316	307	256	653	(2E-65)	141/319 (44%)	183/319 (57%)	4/319 (1%)	-2	XP_003227666.1	Anolis carolinensis	DTW domain-containing protein 1-like	EKC35106.1	2.00E-46	Crassostrea gigas	DTW domain-containing protein 1	3.11116	0.000605701	51	3.52811	44	2.77421	99	4.53698	158	10.3419	153	11.5225	184	11.5819
comp221176_c0_seq1	fl_ctg_264	791	162	75.9	185	(0.00000000002)	34/66 (51%)	48/66 (72%)		2	BAM18628.1	Papilio xuthus	mitochondrial ribosomal protein L41	EKC25605.1	1.00E-28	Crassostrea gigas	39S ribosomal protein L41, mitochondrial	2.78047	0.00269688	29	3.33772	122	12.7975	248	18.9087	388	42.2529	195	24.4326	288	30.1603
comp221219_c0_seq1	fl_ctg_265	1970	822	594	1531	( e-167)	292/465 (62%)	355/465 (76%)	18/465 (3%)	-3	NP_001191464.1	Aplysia californica	phosphoinositide-dependent protein kinase I	EKC19681.1	e-167	Crassostrea gigas	3-phosphoinositide-dependent protein kinase 1	2.00051	0.000452782	234	10.8138	290	12.2145	453	13.8682	495	21.6441	484	24.3496	638	26.8271
comp221348_c0_seq2	fl_ctg_266	1656	101	96.7	239	(0.00000000000000003)	44/98 (44%)	61/98 (62%)		1	ADO28017.1	Ictalurus furcatus	ribonuclease kappa-a	EKC20021.1	6.00E-34	Crassostrea gigas	Ribonuclease kappa-A	-2.13257	0.000350327	389	21.3854	512	25.6538	539	19.6298	138	7.17827	187	11.1916	250	12.5054
comp221489_c0_seq1	fl_ctg_267	1505	322	191	486	(6E-46)	106/254 (41%)	156/254 (61%)	10/254 (3%)	-2	NP_001164122.1	Acyrthosiphon pisum	star protein	EKC36295.1	4.00E-39	Crassostrea gigas	Protein Star, partial	-2.94068	0.0307306	46	2.78259	105	5.78889	146	5.85064	31	1.7743	28	1.84388	23	1.26593
comp221497_c0_seq1	fl_ctg_268	2086	664	350	898	(1E-93)	193/442 (43%)	262/442 (59%)	10/442 (2%)	-3	EGD73440.1	Salpingoeca sp. ATCC 50818	DNA ligase	EKC19733.1	e-157	Crassostrea gigas	DNA ligase	-5.07198	6.54305e-05	234	10.2124	209	8.31332	450	13.0102	96	3.96422	23	1.09276	27	1.07218
comp221539_c2_seq3	fl_ctg_269	2069	375	369	947	(3E-99)	168/369 (45%)	250/369 (67%)	1/369 (0%)	-2	XP_003488933.1	Bombus impatiens	ceramide synthase 6-like	EKC40131.1	e-105	Crassostrea gigas	LAG1 longevity assurance-like protein 6	-4.15225	0.0181079	98	4.31215	92	3.68952	137	3.99344	35	1.45716	15	0.718526	16	0.640588
comp221742_c0_seq1	fl_ctg_270	821	246	80.1	196	(0.0000000000009)	65/253 (25%)	107/253 (42%)	13/253 (5%)	2	XP_968044.1	Tribolium castaneum	similar to asrij CG13533-PA					2.0732	0.0101217	121	13.4175	140	14.149	447	32.8361	300	31.476	362	43.6996	480	48.4303
comp221839_c0_seq2	fl_ctg_271	2398	282	248	634	(7E-63)	117/156 (75%)	136/156 (87%)		-1	ADI56517.1	Haliotis	voltage-dependent anion channel 2-like protein	EKC36004.1	3.00E-51	Crassostrea	Voltage-dependent anion-selective channel protein 2	-1.90425	0.0169822	2012	76.3847	3862	133.63	3604	90.6406	1311	47.0928	1649	68.1528	1211	41.8326
comp221892_c0_seq2	fl_ctg_272	662	144	190	483	(3E-46)	101/139 (72%)	112/139 (80%)		2	ACO09007.1	Osmerus mordax	DNA-directed RNA polymerase II 16 kDa polypeptide	EKC30315.1	3.00E-54	Crassostrea gigas	DNA-directed RNA polymerase II subunit RPB4	3.53272	1.47288e-06	42	5.77589	42	5.26421	58	5.28393	163	21.2095	136	20.3607	125	15.6413
comp221936_c0_seq1	fl_ctg_273	1298	255	122	305	(5E-25)	68/240 (28%)	113/240 (47%)	4/240 (1%)	2	XP_974349.1	Tribolium castaneum	similar to tetraspanin	EKC37476.1	7.00E-16	Crassostrea gigas	Tetraspanin-9	4.53362	0.00804451	12	0.841656	15	0.958868	27	1.25452	85	5.64086	58	4.42859	62	3.95673
comp222035_c0_seq1	fl_ctg_274	1796	454	388	996	( e-105)	213/432 (49%)	275/432 (63%)	13/432 (3%)	-2	AEN71563.1	Argopecten irradians	programmed cell death 4	EKC31180.1	e-130	Crassostrea gigas	Programmed cell death protein 4	-2.95044	0.00741763	190	9.63108	213	9.84046	217	7.28687	105	5.03598	8	0.441464	77	3.55143
comp222091_c0_seq1	fl_ctg_275	983	175	73.9	180	(0.00000000009)	34/84 (40%)	49/84 (58%)	3/84 (3%)	-3	XP_002188419.1	Taeniopygia guttata	similar to eppin	EKC39386.1	5.00E-16	Crassostrea gigas	Putative Kunitz-type proteinase inhibitor	1.63689	0.0415659	211	19.5415	245	20.6802	703	43.131	461	40.3969	444	44.7653	589	49.6342
comp222106_c0_seq1	fl_ctg_276	964	391	105	262	(3E-20)	52/108 (48%)	71/108 (65%)		-2	XP_001379198.2		coiled-coil domain-containing protein 86-like					-3.28156	5.63965e-05	146	13.7881	191	16.4399	218	13.6385	47	4.19974	45	4.62645	51	4.38241
comp222114_c0_seq1	fl_ctg_277	2129	398	450	1157	( e-123)	245/406 (60%)	296/406 (72%)	5/406 (1%)	1	XP_002741799.1		Prion-like-(Q/N-rich)-domain-bearing protein family member	EKC21332.1	e-179	Crassostrea gigas	Protein FAM46A	2.61462	0.0172735	56	2.39464	32	1.24714	193	5.46725	212	8.57751	178	8.28622	174	6.77007
comp222183_c0_seq2	fl_ctg_278	1256	222	281	719	(4E-73)	137/146 (93%)	141/146 (96%)		-1	XP_003464740.1	Cavia porcellus	AP-2 complex subunit sigma-like	EKC42684.1	3.00E-66	Crassostrea gigas	AP-2 complex subunit sigma	1.76933	0.0269472	117	8.48055	91	6.01165	176	8.45104	174	11.9333	179	14.1246	213	14.0478
comp222197_c0_seq1	fl_ctg_279	1789	317	572	1475	( e-160)	274/317 (86%)	295/317 (93%)		3	ACU83221.1	Ruditapes philippinarum	heat shock protein 40A	EKC20056.1	e-164	Crassostrea gigas	DnaJ-like protein subfamily B member 13	-2.17691	0.00629378	805	40.965	1249	57.9288	2336	78.7499	683	32.886	394	21.8272	564	26.1149
comp222252_c0_seq1	fl_ctg_280	1959	505	218	554	(1E-53)	179/507 (35%)	240/507 (47%)	12/507 (2%)	-3	NP_001075053.2	Bos taurus	cyclic AMP-dependent transcription factor ATF-2	EKC19376.1	2.00E-78	Crassostrea gigas	Cyclic AMP-dependent transcription factor ATF-2	2.43685	0.0385916	55	2.55597	56	2.3719	73	2.24738	123	5.40844	112	5.66625	145	6.13131
comp222257_c0_seq1	fl_ctg_281	1553	372	184	466	(1E-43)	85/198 (42%)	127/198 (64%)		-2	XP_002737999.1	Saccoglossus kowalevskii	translocation protein 1-like	EKC29350.1	7.00E-49	Crassostrea gigas	Translocation protein SEC62	2.46921	8.85708e-08	321	18.8175	197	10.5254	432	16.7764	707	39.2147	577	36.8228	677	36.1108
comp222281_c0_seq1	fl_ctg_282	1942	402	182	461	(6E-43)	129/398 (32%)	173/398 (43%)	28/398 (7%)	-1	EHB06438.1		Homocysteine-responsive endoplasmic reticulum-resident ubiquitin-like					6.66527	2.42152e-24	197	9.23517	144	6.15256	304	9.44086	1230	54.5578	1137	58.0261	1180	50.3329
comp222327_c0_seq1	fl_ctg_283	1744	127	111	277	(1E-21)	55/120 (45%)	72/120 (60%)		1	NP_956144.1	Danio rerio	c20orf24 homolog					2.62535	4.68284e-05	138	7.20378	171	8.13564	215	7.43497	324	16.0029	367	20.856	468	22.2289
comp222464_c0_seq2	fl_ctg_284	356	156	108	269	(5E-22)	48/78 (61%)	67/78 (85%)	2/78 (2%)	3	AFA34371.1	Ostrea	NADH dehydrogenase (ubiquinona) Fe-S protein 6, partial	EKC26938.1	3.00E-25	ubiquinone	NADH dehydrogenase	1.82332	1.01779e-05	127	32.4774	99	23.0742	152	25.7502	200	48.3928	196	54.5655	186	43.2795
comp222512_c0_seq2	fl_ctg_285	1412	203	258	659	(5E-66)	120/197 (60%)	156/197 (79%)		3	AEX14567.1	Dunaliella salina	small GTP-binding protein	EKC34860.1	7.00E-67	Crassostrea gigas	Ras-related protein Rab-1A	2.09646	0.017012	91	5.86725	69	4.05468	113	4.82649	172	10.4929	138	9.68627	175	10.2665
comp222581_c0_seq3	fl_ctg_286	597	174	327	839	(1E-87)	140/171 (81%)	158/171 (92%)		-2	XP_791692.2		MORN repeat-containing protein 5-like	EKC28771.1	2.00E-94	Crassostrea gigas	MORN repeat-containing protein 5	-3.37121	0.0202287	30	4.57483	28	3.89158	56	5.65719	6	0.865721	12	1.99214	9	1.24878
comp222581_c0_seq6	fl_ctg_287	589	174	208	529	(1E-51)	88/106 (83%)	99/106 (93%)		3	XP_002740223.1	Saccoglossus kowalevskii	radial spoke head 1 homolog	EKC28771.1	2.00E-56	Crassostrea gigas	MORN repeat-containing protein 5	-2.59375	0.0103709	56	8.65567	52	7.32538	139	14.2327	31	4.53364	25	4.20665	20	2.81277
comp222844_c0_seq2	fl_ctg_288	1094	334	220	560	(9E-55)	107/221 (48%)	151/221 (68%)	2/221 (0%)	-1	XP_002409601.1		cysteine and histidine-rich domain (chord)-containing, zinc binding	EKC24211.1	1.00E-74		Cysteine and histidine-rich domain-containing protein 1	4.48309	0.0211211	6	0.4993	11	0.834291	19	1.04743	43	3.38573	38	3.44253	50	3.78593
comp222844_c0_seq3	fl_ctg_289	1064	342	222	565	(2E-55)	127/318 (39%)	173/318 (54%)	66/318 (20%)	-1	XP_003446856.1		cysteine and histidine-rich domain-containing protein	EKC24211.1	2.00E-70		Cysteine and histidine-rich domain-containing protein 1	3.70376	0.0365764	7	0.598941	10	0.779831	25	1.41705	46	3.72407	41	3.81904	36	2.80272
comp222897_c0_seq1	fl_ctg_290	897	73	146	369	(9E-33)	69/73 (94%)	71/73 (97%)		-2	XP_003745299.1	Metaseiulus occidentalis	ubiquitin-like protein 5-like					2.95079	9.09772e-12	330	33.4926	250	23.1254	320	21.5152	658	63.188	743	82.0934	881	81.3585
comp222908_c0_seq2	fl_ctg_291	1579	236	273	699	(1E-70)	132/191 (69%)	163/191 (85%)	2/191 (1%)	-3	XP_002399213.1	Ixodes	dosage compensation regulatory complex protein, putative	EKC17403.1	2.00E-72	Crassostrea gigas	Mortality factor 4-like protein 1	1.99531	0.0361777	87	5.01609	61	3.20546	133	5.07992	151	8.23751	151	9.47778	162	8.4987
comp222993_c0_seq1	fl_ctg_292	812	858	244	623	(3E-62)	110/190 (57%)	142/190 (74%)		-2	NP_001068589.1	Bos taurus	elongation factor 2	EKC36259.1	5.00E-13		Elongation factor Tu GTP-binding domain-containing protein 1	5.04886	0.00317339	8	0.896937	11	1.12403	15	1.1141	63	6.68322	40	4.8822	43	4.38664
comp223033_c0_seq1	fl_ctg_293	1580	559	553	1424	( e-154)	257/351 (73%)	305/351 (86%)		-3	EFW43715.1	Capsaspora owczarzaki ATCC 30864	sterol carrier protein 2	EKC31331.1	1.00E-98	Crassostrea gigas	Non-specific lipid-transfer protein	1.9648	0.0414732	60	3.45718	60	3.15091	175	6.67987	164	8.94104	115	7.21361	183	9.5943
comp223033_c0_seq2	fl_ctg_294	2748	539	732	1890	(0)	365/527 (69%)	420/527 (79%)	4/527 (0%)	-3	XP_003453362.1	Oreochromis	non-specific lipid-transfer protein-like	EKC31331.1	e-165	Crassostrea gigas	Non-specific lipid-transfer protein	2.97119	4.72712e-05	89	2.9485	318	9.6018	375	8.23004	693	21.7229	636	22.9378	562	16.941
comp223205_c0_seq1	fl_ctg_295	1500	829	168	426	(5E-39)	90/261 (34%)	155/261 (59%)	9/261 (3%)	1	EGI63946.1	Acromyrmex	Brain-enriched guanylate kinase-associated protein	EKC18599.1	1.00E-81	Crassostrea gigas	Tight junction-associated protein 1	4.0927	0.00242904	22	1.33524	47	2.59985	22	0.884543	85	4.88122	112	7.40012	135	7.45525
comp223232_c0_seq1	fl_ctg_296	1268	268	182	461	(4E-43)	102/277 (36%)	151/277 (54%)	5/277 (1%)	-2	NP_001133142.1	Salmo salar	proteasome inhibitor PI31 subunit	EKC23326.1	2.00E-57	Crassostrea gigas	Proteasome inhibitor PI31 subunit	2.21015	0.0435786	51	3.66167	46	3.0101	49	2.33058	75	5.09499	88	6.87821	116	7.57806
comp223239_c0_seq1	fl_ctg_297	936	240	82.4	202	(0.0000000000002)	61/176 (34%)	87/176 (49%)	5/176 (2%)	-2	XP_415049.3	Gallus gallus	UPF0488 protein C8orf33 homolog					1.97551	0.0120982	42	4.08509	97	8.59881	108	6.95881	116	10.6754	139	14.7181	148	13.098
comp223248_c0_seq2	fl_ctg_298	1397	281	147	371	(1E-32)	77/245 (31%)	130/245 (53%)	3/245 (1%)	2	XP_003440616.1	Oreochromis niloticus	transmembrane protein 53-like					2.53801	0.0486673	31	2.02019	35	2.07881	42	1.81318	76	4.68617	64	4.54042	90	5.33661
comp223249_c0_seq1	fl_ctg_299	2343	520	620	1600	( e-175)	315/525 (60%)	394/525 (75%)	1/525 (0%)	3	XP_788859.1	Strongylocentrotus	importin subunit alpha-2-like	EKC18904.1	e-173	Crassostrea gigas	Importin subunit alpha-1	-8.40955	0.00826462	94	3.65244	41	1.45196	196	5.04512	7	0.257352	10	0.422999	13	0.459611
comp223250_c0_seq1	fl_ctg_300	727	1442	64.3	155	(0.00000004)	36/92 (39%)	53/92 (57%)	11/92 (11%)	3	XP_002740404.1	Saccoglossus kowalevskii	zinc finger protein-like					-3.07155	0.00508189	69	8.64057	44	5.02181	112	9.29118	25	2.96215	7	0.95428	30	3.41827
comp223251_c0_seq1	fl_ctg_301	1651	486	353	905	(2E-94)	195/482 (40%)	287/482 (59%)	42/482 (8%)	2	NP_080683.2	Mus musculus	transmembrane protein 39A isoform 1	EKC27988.1	0	Crassostrea gigas	Transmembrane protein 39A	2.14951	0.0112248	72	3.97021	110	5.52825	159	5.80814	223	11.6348	174	10.4451	210	10.5364
comp223276_c0_seq1	fl_ctg_302	1450	364	241	614	(8E-61)	152/404 (37%)	224/404 (55%)	10/404 (2%)	-1	XP_003205973.1	Meleagris	cell growth-regulating nucleolar protein-like	EKC20683.1	1.00E-58	Crassostrea gigas	Cell growth-regulating nucleolar protein	3.4493	1.55096e-06	134	8.41327	68	3.8912	117	4.86637	368	21.8615	251	17.1561	338	19.3094
comp223336_c0_seq2	fl_ctg_303	820	215	113	282	(1E-22)	52/73 (71%)	65/73 (89%)		1	XP_002425659.1	Pediculus humanus corporis	calmodulin, putative	EKC36205.1	7.00E-22	Crassostrea gigas	Calmodulin	4.90441	0.000988301	9	0.999209	22	2.22613	12	0.882581	46	4.8322	78	9.42742	61	6.16219
comp223342_c0_seq3	fl_ctg_304	1607	448	689	1777	(0)	345/430 (80%)	364/430 (84%)		-2	ACQ91078.1	Pyganodon grandis	NADH dehydrogenase subunit 4					-3.54339	0.0121532	136	7.70461	166	8.57106	86	3.22753	57	3.05534	6	0.370039	38	1.95879
comp223448_c1_seq1	fl_ctg_305	1273	371	372	955	( e-100)	195/367 (53%)	242/367 (65%)	1/367 (0%)	2	NP_001002065.1	Danio rerio	peptidyl-prolyl cis-trans isomerase D	EKC33675.1	e-109	Crassostrea gigas	40 kDa peptidyl-prolyl cis-trans isomerase	4.15521	0.000401611	97	6.93699	16	1.04288	195	9.23833	333	22.5329	213	16.583	474	30.8439
comp223537_c0_seq2	fl_ctg_306	765	212	93.2	230	(0.00000000000000009)	54/163 (33%)	83/163 (50%)	6/163 (3%)	-3	XP_003386570.1		protein phosphatase 1 regulatory subunit 12B-like	EKC37571.1	3.00E-27	Crassostrea gigas	Death-associated protein kinase 1	-2.70197	0.033247	40	4.76021	32	3.47081	94	7.41061	22	2.47721	13	1.6842	14	1.51595
comp223562_c0_seq1	fl_ctg_307	1459	231	238	608	(4E-60)	119/236 (50%)	164/236 (69%)	2/236 (0%)	3	XP_002741131.1	Saccoglossus	lipoma HMGIC fusion partner-like	EKC18622.1	2.00E-49	Crassostrea gigas	Lipoma HMGIC fusion partner-like 2 protein	2.73986	1.07268e-11	310	19.3435	340	19.336	445	18.3947	754	44.5161	812	55.1585	966	54.8455
comp223583_c0_seq1	fl_ctg_308	1695	480	356	913	(2E-95)	214/497 (43%)	294/497 (59%)	26/497 (5%)	-3	XP_002733688.1	Saccoglossus kowalevskii	FGFR1 oncogene partner-like	EKC18905.1	e-118	Crassostrea gigas	FGFR1 oncogene partner	-5.11639	0.0120032	38	2.04099	89	4.35675	145	5.15924	11	0.559016	10	0.584712	21	1.02629
comp223676_c0_seq3	fl_ctg_309	3219	627	897	2317	(0)	433/604 (71%)	514/604 (85%)	1/604 (0%)	-2	XP_002742169.1		ATP-binding cassette sub-family D member 3-like	EKC27729.1	0	Crassostrea gigas	ATP-binding cassette sub-family D member 3	2.76681	0.000290892	159	4.4968	203	5.2326	328	6.14526	519	13.8882	488	15.0249	560	14.4107
comp223823_c0_seq4	fl_ctg_310	1581	367	233	593	(2E-58)	125/279 (44%)	180/279 (64%)	3/279 (1%)	1	XP_003690157.1	Apis florea	beta-1,3-galactosyltransferase 1-like	EKC34208.1	4.00E-63	Crassostrea gigas	Beta-1,3-galactosyltransferase 1	3.17391	0.00178435	40	2.30333	57	2.99147	86	3.28061	138	7.5188	165	10.3434	176	9.22147
comp223826_c0_seq2	fl_ctg_311	2295	234	301	770	(1E-78)	146/183 (79%)	165/183 (90%)		-2	XP_002399509.1	Ixodes scapularis	pur-alpha, putative	EKC39351.1	1.00E-94	Crassostrea gigas	Transcriptional activator protein Pur-alpha	9.35515	1.10025e-06	39	1.54707	59	2.1331	95	2.49648	359	13.4745	591	25.5221	510	18.408
comp223848_c0_seq1	fl_ctg_312	988	198	244	624	(3E-62)	116/191 (60%)	149/191 (78%)	1/191 (0%)	-1	XP_002731709.1	Saccoglossus kowalevskii	phosphomevalonate kinase-like	EKC20216.1	3.00E-59	Crassostrea gigas	Phosphomevalonate kinase	3.533	0.00840857	16	1.47432	22	1.8476	27	1.64814	47	4.09772	62	6.21938	81	6.79122
comp223894_c0_seq1	fl_ctg_313	1670	139	265	677	(5E-68)	136/137 (99%)	137/137 (100%)		-3	3AV2		A Chain A, The Human Nucleosome Structure Containing The Histone	EKC17910.1	8.00E-71	Crassostrea gigas	Histone H3.3	-4.42333	8.16118e-08	286	15.5911	447	22.2092	587	21.1987	87	4.48749	63	3.73883	101	5.00985
comp223917_c0_seq1	fl_ctg_314	1506	419	627	1618	( e-177)	292/412 (70%)	338/412 (82%)		3	XP_002197453.1		fumarylacetoacetate hydrolase (fumarylacetoacetase)	EKC26229.1	0	Crassostrea gigas	Fumarylacetoacetase	-4.53548	0.0341195	39	2.35759	36	1.98344	118	4.72546	7	0.400382	11	0.723902	15	0.82506
comp224014_c0_seq1	fl_ctg_315	1310	393	263	673	(1E-67)	147/389 (37%)	211/389 (54%)	9/389 (2%)	-1	XP_791465.3		tetratricopeptide repeat protein 4-like	EKC26949.1	e-110	Crassostrea gigas	Tetratricopeptide repeat protein 4	2.46242	8.80946e-06	117	8.13097	153	9.69086	307	14.1337	356	23.4088	369	27.9169	420	26.5581
comp224066_c0_seq1	fl_ctg_316	2165	477	585	1509	( e-164)	269/429 (62%)	348/429 (81%)		1	CAJ28915.1	Crassostrea gigas	hexokinase					-10.8544	8.13028e-05	183	7.69522	122	4.67567	298	8.30129	17	0.676382	13	0.59511	14	0.53566
comp224089_c0_seq1	fl_ctg_317	1888	706	72.8	177	(0.0000000005)	65/210 (30%)	97/210 (46%)	5/210 (2%)	-1	EDM15375.1		poly (ADP-ribose) polymerase family, member 12 (predicted), isoform	EKC19116.1	1.00E-10	ADP-ribose	TCDD-inducible poly	1.86535	0.0331459	150	7.23298	277	12.1736	301	9.61506	406	18.5236	227	11.9161	527	23.1221
comp224137_c0_seq1	fl_ctg_318	1821	267	296	757	(3E-77)	144/254 (56%)	180/254 (70%)	7/254 (2%)	-3	XP_001943269.2	Acyrthosiphon pisum	adapter molecule Crk-like isoform 1	EKC35648.1	2.00E-11	Crassostrea gigas	Growth factor receptor-bound protein 2	2.70699	0.00156181	80	3.99952	112	5.10329	133	4.40483	329	15.5628	230	12.5179	177	8.05161
comp224148_c0_seq1	fl_ctg_319	1782	412	312	799	(4E-82)	167/374 (44%)	240/374 (64%)	1/374 (0%)	-3	EFN83347.1	Harpegnathos saltator	28S ribosomal protein S5, mitochondrial	EKC21487.1	1.00E-66	Crassostrea gigas	28S ribosomal protein S5, mitochondrial	4.51428	5.68605e-10	171	8.73607	108	5.02873	105	3.5536	593	28.6647	510	28.3645	431	20.035
comp224294_c0_seq2	fl_ctg_320	2356	679	538	1387	( e-150)	278/565 (49%)	373/565 (66%)	5/565 (0%)	-3	XP_003457808.1	Oreochromis niloticus	poly(A)-specific ribonuclease PARN	EKC29916.1	e-110	Crassostrea gigas	Poly(A)-specific ribonuclease PARN	-2.9512	0.0335575	103	3.98006	92	3.24007	260	6.65557	46	1.68184	37	1.55646	40	1.40638
comp224330_c0_seq1	fl_ctg_321	1399	1107	96.3	238	(0.00000000000000003)	57/105 (54%)	62/105 (59%)	1/105 (0%)	-3	XP_001366921.1	Monodelphis domestica	SWI/SNF complex subunit SMARCC1	EKC29597.1	5.00E-26	Crassostrea gigas	SWI/SNF complex subunit SMARCC2	1.54744	0.0163279	263	17.1146	273	16.1915	366	15.778	384	23.6437	340	24.0865	460	27.237
comp224366_c0_seq1	fl_ctg_322	1163	517	499	1284	( e-138)	234/340 (68%)	289/340 (85%)	3/340 (0%)	2	XP_002740991.1	Saccoglossus	24-dehydrocholesterol reductase-like	EKC40753.1	e-131	Crassostrea gigas	24-dehydrocholesterol reductase	4.0893	0.0174361	19	1.48731	9	0.642104	17	0.88157	31	2.29606	49	4.17569	80	5.6981
comp224510_c0_seq1	fl_ctg_323	1795	155	72.4	176	(0.0000000006)	45/156 (28%)	75/156 (48%)	5/156 (3%)	-1	XP_003728348.1		growth arrest and DNA damage-inducible protein GADD45	EKC38056.1	2.00E-12		Growth arrest and DNA-damage-inducible protein GADD45 alpha	5.24224	0.00514524	26	1.31867	12	0.554701	24	0.80637	85	4.07902	71	3.92018	130	5.99927
comp224549_c1_seq2	fl_ctg_324	1029	193	176	447	(1E-41)	90/186 (48%)	126/186 (67%)	7/186 (3%)	1	NP_001123413.1	Xenopus (Silurana) tropicalis	neurocalcin-delta	EKC27427.1	7.00E-53	Crassostrea gigas	Neurocalcin-like protein	-2.10449	0.00250743	147	13.0056	233	18.7881	293	17.1727	114	9.54312	48	4.62315	110	8.85517
comp224692_c0_seq3	fl_ctg_325	1139	344	144	364	(5E-32)	78/216 (36%)	103/216 (47%)		-2	AAI57611.1	Xenopus (Silurana) tropicalis	LOC100135312 protein	EKC28973.1	= 152 bits (383), Expect(2) = 4e-56	Crassostrea gigas	Putative palmitoyltransferase ZDHHC4	5.3243	0.00241058	5	0.399645	21	1.52981	31	1.64144	64	4.84013	55	4.78576	126	9.1636
comp224753_c0_seq1	fl_ctg_326	1704	316	411	1057	( e-112)	210/314 (66%)	246/314 (78%)	3/314 (0%)	-2	CAM14348.1	Danio rerio	general transcription factor IIB	EKC28341.1	e-124	Crassostrea gigas	Transcription initiation factor IIB	3.9245	0.000418187	117	6.25092	48	2.3373	41	1.45111	350	17.6929	173	10.0621	224	10.8892
comp224797_c0_seq1	fl_ctg_327	1646	344	464	1195	( e-128)	225/321 (70%)	267/321 (83%)	2/321 (0%)	2	XP_002424214.1	Pediculus humanus corporis	Arsenical pump-driving ATPase, putative	EKC28724.1	e-125	Crassostrea gigas	ATPase ASNA1-like protein	2.53092	0.00785374	49	2.71015	60	3.02457	133	4.87314	138	7.22188	205	12.3434	140	7.04559
comp224830_c0_seq1	fl_ctg_328	1687	187	124	311	(1E-25)	79/192 (41%)	98/192 (51%)		2	XP_002741663.1	Saccoglossus kowalevskii	sorcin-like	EKC18494.1	4.00E-69	Crassostrea gigas	Sorcin	-2.04183	0.0368515	126	6.7996	222	10.9189	204	7.29294	68	3.47212	61	3.58366	102	5.00846
comp225067_c0_seq1	fl_ctg_329	1855	190	215	547	(6E-53)	107/196 (54%)	142/196 (72%)		-2	XP_003743799.1	Metaseiulus occidentalis	myophilin-like	EKC20458.1	1.00E-53	Crassostrea gigas	Myophilin	-1.76966	1.56258e-05	3162	155.184	3442	153.96	6206	201.769	2139	99.3271	1716	91.6823	2114	94.4019
comp225134_c0_seq12	fl_ctg_330	723	353	85.5	210	(0.00000000000002)	40/76 (52%)	51/76 (67%)		-1	XP_002408070.1	Ixodes scapularis	RNA-binding protein musashi, putative	EKC23243.1	2.00E-17	Crassostrea gigas	Heterogeneous nuclear ribonucleoprotein A/B	-4.10721	0.000266452	67	8.43654	81	9.29585	135	11.2612	14	1.66798	12	1.64496	32	3.66633
comp225147_c0_seq4	fl_ctg_331	2042	358	481	1239	( e-133)	231/358 (64%)	282/358 (78%)	10/358 (2%)	-1	XP_793217.2		dnaJ homolog subfamily B member 11-like	EKC30863.1	e-153	Crassostrea gigas	DnaJ-like protein subfamily B member 11	3.77777	1.86317e-07	99	4.41375	161	6.54203	201	5.93646	481	20.2904	423	20.5304	543	22.0274
comp225323_c0_seq1	fl_ctg_332	1678	481	683	1763	(0)	326/479 (68%)	392/479 (81%)		3	XP_002741599.1		mitochondrial processing peptidase beta subunit-like	EKC30683.1	e-153	Crassostrea gigas	Mitochondrial-processing peptidase subunit beta	1.62178	4.2549e-06	2378	129.017	2273	112.396	3426	123.135	3235	166.067	3604	212.865	4145	204.622
comp225340_c0_seq1	fl_ctg_333	1514	347	382	981	( e-103)	184/342 (53%)	249/342 (72%)	4/342 (1%)	-2	NP_001016870.1	Xenopus (Silurana) tropicalis	SUMO-activating enzyme subunit 1	EKC41244.1	e-108	Crassostrea gigas	SUMO-activating enzyme subunit 1	2.77543	0.00128142	153	9.20012	114	6.24772	110	4.38182	227	12.9152	374	24.4826	311	17.0159
comp225356_c0_seq1	fl_ctg_334	1968	208	155	392	(6E-35)	82/161 (50%)	104/161 (64%)	5/161 (3%)	-3	XP_002740699.1		fibroblast growth factor receptor substrate 3-like	EKC36283.1	4.00E-43	Crassostrea gigas	Fibroblast growth factor receptor substrate 3	12.4214	0.000128273	9	0.416337	10	0.421616	24	0.735484	190	8.31629	108	5.4389	114	4.79843
comp225363_c0_seq1	fl_ctg_335	1943	195	131	329	(1E-27)	63/128 (49%)	83/128 (64%)	10/128 (7%)	2	NP_001161651.1	Saccoglossus kowalevskii	sclerostin precursor					-10.2763	0.00887459	75	3.51412	61	2.60495	101	3.13499	5	0.221666	7	0.357057	6	0.255798
comp225364_c1_seq13	fl_ctg_336	902	105	62.8	151	(0.0000002)	29/38 (76%)	33/38 (86%)		3	XP_002408123.1	Ixodes scapularis	splicing factor SC35, putative	EKC34930.1	4.00E-12	Crassostrea gigas	35 kDa SR repressor protein	2.83781	0.048672	13	1.31209	19	1.74779	19	1.27038	53	5.0614	41	4.50494	30	2.75508
comp225364_c1_seq14	fl_ctg_337	750	209	152	385	(9E-35)	71/98 (72%)	85/98 (86%)	4/98 (4%)	1	XP_002399858.1	Ixodes scapularis	splicing factor SC35, putative	EKC34930.1	6.00E-37	Crassostrea gigas	35 kDa SR repressor protein	4.08312	0.0390561	51	6.19066	55	6.08476	147	11.8207	109	12.5189	245	32.3755	473	52.2419
comp225382_c0_seq1	fl_ctg_338	1112	150	135	339	(4E-29)	68/141 (48%)	91/141 (64%)		3	NP_081001.1	Mus musculus	dual specificity protein phosphatase 23	EKC38645.1	5.00E-09	Crassostrea	tyrosine phosphatase domain-containing protein 1	5.37015	0.00615722	6	0.491218	10	0.74617	22	1.19318	38	2.94361	54	4.81284	74	5.51247
comp225514_c0_seq1	fl_ctg_339	1727	1025	136	342	(3E-29)	79/170 (46%)	105/170 (61%)	5/170 (2%)	-3	XP_974195.1		similar to sterol regulatory element-binding protein 1	EKC21309.1	6.00E-44	Crassostrea gigas	Sterol regulatory element-binding protein 1	2.84202	0.00169104	90	4.74436	73	3.5073	82	2.86358	178	8.87828	230	13.1992	194	9.30527
comp225521_c0_seq3	fl_ctg_340	2338	2743	527	1358	( e-147)	263/639 (41%)	394/639 (61%)	11/639 (1%)	1	XP_547676.4	Canis	piezo-type mechanosensitive ion channel component 2	EKC42880.1	0	Crassostrea gigas	Protein FAM38B	-2.00271	0.0312308	255	9.92941	255	9.04978	341	8.79624	143	5.26857	96	4.06948	123	4.35793
comp225529_c0_seq1	fl_ctg_341	1055	187	88.6	218	(0.000000000000004)	47/72 (65%)	54/72 (75%)	2/72 (2%)	2	NP_001248345.1	Aplysia californica	histone 1o	EKC36743.1	2.00E-19	Crassostrea gigas	Histone H5	-1.72299	1.53057e-06	1935	166.977	2004	157.611	2391	136.683	877	71.6058	929	87.2721	1337	104.978
comp225565_c0_seq1	fl_ctg_342	1088	3416	82	201	(0.0000000000004)	34/49 (69%)	37/49 (75%)		-2	XP_002735254.1	Saccoglossus kowalevskii	versican-like	EKC18275.1	1.00E-10	Crassostrea gigas	Deleted in malignant brain tumors 1 protein	1.95321	0.0265994	461	38.5745	1090	83.1266	1442	79.9326	1641	129.921	982	89.4529	2240	170.545
comp225569_c1_seq1	fl_ctg_343	657	70	72.4	176	(0.0000000001)	34/67 (50%)	44/67 (65%)		1	XP_003701111.1		cytochrome c oxidase subunit 7C, mitochondrial-like					1.6829	0.0491536	424	58.7528	442	55.8212	502	46.0814	428	56.1151	783	118.116	735	92.6705
comp225615_c0_seq1	fl_ctg_344	2094	478	720	1859	(0)	344/468 (73%)	404/468 (86%)	4/468 (0%)	1	XP_002741603.1	Saccoglossus	nicotinamide phosphoribosyltransferase-like	EKC26057.1	0	Crassostrea gigas	Nicotinamide phosphoribosyltransferase	-1.72036	0.0317459	259	11.2603	358	14.1856	564	16.2439	238	9.79042	116	5.49027	217	8.58425
comp225652_c0_seq1	fl_ctg_345	1171	285	212	540	(2E-52)	120/284 (42%)	173/284 (60%)	11/284 (3%)	-3	NP_001120089.1	Xenopus (Silurana) tropicalis	peroxisomal biogenesis factor 19	EKC26424.1	4.00E-75	Crassostrea gigas	Peroxisomal biogenesis factor 19	-1.95748	0.0187212	151	11.7395	225	15.9429	317	16.3264	69	5.07567	68	5.75525	159	11.2476
comp225725_c0_seq1	fl_ctg_346	1363	374	414	1065	( e-113)	198/304 (65%)	236/304 (77%)	1/304 (0%)	-2	XP_781465.2	Strongylocentrotus	trans-2,3-enoyl-CoA reductase-like	EKC39177.1	e-123	Crassostrea gigas	Trans-2,3-enoyl-CoA reductase	2.66452	0.0129883	99	6.61252	97	5.90498	144	6.37168	157	9.92213	327	23.7774	269	16.3484
comp225754_c0_seq1	fl_ctg_347	1246	1029	333	854	(9E-89)	164/247 (66%)	193/247 (78%)		2	AEH68837.1	Octopus bimaculatus	putative Na+/K+-ATPase alpha subunit	EKC34610.1	2.00E-88	Crassostrea	Sodium/potassium-transporting ATPase subunit alpha	3.08969	0.00135505	13	0.949846	67	4.46169	129	6.24394	160	11.0612	144	11.454	198	13.1634
comp225821_c0_seq1	fl_ctg_348	1404	195	247	631	(8E-63)	123/197 (62%)	154/197 (78%)		-2	XP_790094.2	Strongylocentrotus	ras-related protein Rab-31-like	EKC38762.1	3.00E-66	Crassostrea gigas	Ras-related protein Rab-31	-2.1234	0.0272779	120	7.78112	155	9.16024	203	8.72	66	4.04928	58	4.09424	64	3.776
comp225822_c1_seq1	fl_ctg_349	1472	349	203	516	(2E-49)	128/369 (34%)	200/369 (54%)	8/369 (2%)	1	NP_001072407.1	Xenopus (Silurana) tropicalis	G patch domain and ankyrin repeats 1	EKC23692.1	4.00E-07		Golgi-specific brefeldin A-resistance guanine nucleotide exchange	3.09027	0.0262675	28	1.73172	23	1.29647	38	1.55691	89	5.20815	64	4.30908	81	4.55823
comp225853_c0_seq1	fl_ctg_350	1076	1156	357	916	(5E-96)	172/311 (55%)	234/311 (75%)		3	NP_001072379.1	Xenopus (Silurana) tropicalis	tubulin folding cofactor D	EKC31146.1	e-111	Crassostrea gigas	Tubulin-specific chaperone D	-5.38256	0.0202493	46	3.89201	27	2.08206	67	3.75535	5	0.400275	7	0.64476	10	0.769852
comp225884_c0_seq1	fl_ctg_351	1737	326	218	555	(7E-54)	98/172 (56%)	119/172 (69%)		2	EHB08275.1	Heterocephalus glaber	Transmembrane protein 120A, partial					5.32718	0.0290415	15	0.786175	9	0.429917	12	0.416648	49	2.42995	49	2.79581	68	3.24286
comp225920_c0_seq1	fl_ctg_352	1680	421	141	356	(8E-31)	133/474 (28%)	195/474 (41%)	10/474 (2%)	2	XP_003727322.1		transmembrane and ubiquitin-like domain-containing protein	EKC19372.1	1.00E-57		Transmembrane and ubiquitin-like domain-containing protein 1	4.07635	6.01254e-06	105	5.68994	45	2.22252	87	3.12318	255	13.0747	278	16.4001	298	14.6935
comp225957_c0_seq1	fl_ctg_353	1150	191	126	317	(2E-26)	78/175 (44%)	100/175 (57%)	6/175 (3%)	3	XP_002736318.1	Saccoglossus	mitochondrial ribosomal protein L12-like	EKC39295.1	2.00E-14	Crassostrea gigas	39S ribosomal protein L12, mitochondrial	3.28986	0.000116598	31	2.4541	119	8.58601	78	4.09057	240	17.9769	156	13.4443	254	18.296
comp226096_c0_seq1	fl_ctg_354	1591	208	253	646	(2E-64)	126/208 (60%)	140/208 (67%)		2	XP_001866331.1	Culex quinquefasciatus	coiled-coil domain-containing protein 25	EKC40651.1	1.00E-68	Crassostrea gigas	Transcription factor RFX3	2.81775	0.0137185	33	1.8883	27	1.40811	100	3.79068	119	6.44285	69	4.29824	169	8.79905
comp226114_c0_seq1	fl_ctg_355	1631	505	333	853	(2E-88)	164/350 (46%)	238/350 (68%)	3/350 (0%)	-3	XP_002940400.1	Xenopus	seryl-tRNA synthetase, mitochondrial-like	EKC39808.1	e-117	Crassostrea gigas	Seryl-tRNA synthetase, mitochondrial	1.94182	0.000567113	259	14.4568	255	12.9726	328	12.1285	411	21.7065	405	24.6101	576	29.2542
comp226231_c0_seq1	fl_ctg_356	2465	542	107	268	(2E-20)	103/405 (25%)	174/405 (42%)	48/405 (11%)	-3	XP_003211269.1	Meleagris	cip1-interacting zinc finger protein-like	EKC20268.1	7.00E-26	Crassostrea gigas	Matrin-3	-6.48645	0.0363345	59	2.17903	103	3.46707	57	1.39459	10	0.349449	8	0.321651	14	0.470469
comp226250_c0_seq1	fl_ctg_357	1306	188	263	672	(1E-67)	134/183 (73%)	145/183 (79%)		-1	XP_003444348.1		transmembrane and coiled-coil domain-containing protein	EKC30170.1	5.00E-67	Crassostrea gigas	Transmembrane and coiled-coil domains protein 1	2.8344	0.000558089	62	4.32192	44	2.79545	138	6.3727	156	10.2892	198	15.0257	200	12.6855
comp226341_c0_seq1	fl_ctg_358	1616	219	132	331	(6E-28)	65/124 (52%)	86/124 (69%)	1/124 (0%)	3	XP_787031.1	Strongylocentrotus purpuratus	protein FAM177A1-like					-3.5657	0.00672649	156	8.78843	158	8.11256	173	6.45643	11	0.586344	20	1.22659	90	4.61339
comp226353_c0_seq1	fl_ctg_359	738	163	167	423	(4E-39)	66/113 (58%)	87/113 (76%)		-1	AAN16209.1	Bathymodiolus thermophilus	lysozyme	EKC39289.1	3.00E-34	Crassostrea gigas	Lysozyme, partial	-5.0417	0.0338128	187	23.0682	144	16.1901	53	4.33119	7	0.817039	33	4.43169	29	3.25508
comp226386_c0_seq1	fl_ctg_360	1357	355	110	274	(2E-21)	76/180 (42%)	101/180 (56%)	2/180 (1%)	3	ABQ59345.1	Crassostrea ariakensis	cAMP-responsive element binding protein	EKC37224.1	2.00E-25	Crassostrea gigas	Cyclic AMP-dependent transcription factor ATF-5	2.43119	9.48361e-07	4886	327.794	7295	446.054	9566	425.146	18686	1186.14	11651	850.933	13958	852.046
comp226387_c0_seq1	fl_ctg_361	834	67	139	350	(1E-30)	64/67 (95%)	66/67 (98%)		3	XP_002731916.1	Saccoglossus kowalevskii	Ab1-108-like	EKC17916.1	7.00E-34		DNA-directed RNA polymerases I, II, and III subunit RPABC5	2.53662	1.77598e-09	214	23.3601	133	13.2321	282	20.3925	416	42.9663	419	49.792	497	49.3639
comp226421_c0_seq1	fl_ctg_362	1116	138	75.1	183	(0.00000000005)	34/73 (46%)	43/73 (58%)		-1	XP_003372139.1		putative Low-density lipoprotein receptor domain class A	EKC41388.1	2.00E-11		Basement membrane-specific heparan sulfate proteoglycan core	2.20317	0.0339502	295	24.065	176	13.0855	196	10.592	632	48.7814	389	34.546	274	20.3379
comp226437_c0_seq1	fl_ctg_363	2724	466	217	553	(2E-53)	180/544 (33%)	239/544 (43%)	35/544 (6%)	1	XP_974922.1	Tribolium castaneum	similar to zinc finger protein nocA	EKC21101.1	4.00E-83	Crassostrea gigas	Zinc finger protein Noc	4.27367	0.00190325	46	1.53737	189	5.75701	448	9.91878	454	14.3565	714	25.9778	1072	32.5992
comp226520_c1_seq3	fl_ctg_364	1586	438	682	1760	(0)	329/435 (75%)	377/435 (86%)		-3	ACJ05177.1	Aplysia kurodai	eIF3e	EKC40779.1	0	Crassostrea	Eukaryotic translation initiation factor 3 subunit E	-2.29327	1.30199e-06	558	32.0301	734	38.4003	934	35.5166	315	17.1084	267	16.6848	228	11.9083
comp226550_c0_seq1	fl_ctg_365	1226	413	305	780	(3E-80)	167/376 (44%)	224/376 (59%)	7/376 (1%)	-3	XP_002733224.1	Saccoglossus	transmembrane 6 superfamily member 1-like	EKC38852.1	3.00E-63	Crassostrea gigas	Transmembrane 6 superfamily member 2	-3.81036	0.00954646	60	4.45542	87	5.88804	108	5.31277	23	1.61599	19	1.53594	14	0.945926
comp226610_c0_seq2	fl_ctg_366	774	114	116	290	(1E-23)	60/81 (74%)	68/81 (83%)	2/81 (2%)	3	XP_002738020.1	Saccoglossus kowalevskii	dpy-30-like protein-like	EKC32072.1	2.00E-34	Crassostrea gigas	dpy-30-like protein	-1.68275	0.0163478	279	32.8164	389	41.7014	372	28.9861	219	24.3727	194	24.8412	112	11.9866
comp226625_c0_seq1	fl_ctg_367	1129	325	401	1031	( e-109)	193/320 (60%)	244/320 (76%)		3	XP_420891.3	Gallus gallus	sideroflexin-5	EKC41595.1	e-115	Crassostrea gigas	Sideroflexin-5	2.37694	0.0196301	16	1.29019	73	5.36502	183	9.77562	175	13.352	116	10.183	207	15.1878
comp226683_c0_seq1	fl_ctg_368	2151	594	517	1331	( e-144)	310/600 (51%)	379/600 (63%)	14/600 (2%)	2	XP_786959.3		coiled-coil domain-containing protein 37-like	EKC37281.1	e-166	Crassostrea gigas	Coiled-coil domain-containing protein 37	-2.10923	0.0372973	240	10.1578	258	9.95226	672	18.8415	202	8.08932	82	3.7782	164	6.31572
comp226737_c0_seq1	fl_ctg_369	1132	349	217	553	(6E-54)	136/321 (42%)	168/321 (52%)	53/321 (16%)	-1	XP_780455.2		rhomboid domain-containing protein 1-like	EKC39814.1	1.00E-48	Crassostrea gigas	Serine/threonine-protein kinase RIO2	3.91416	0.0135119	22	1.76931	9	0.659688	20	1.06554	68	5.17444	52	4.5527	54	3.95154
comp226743_c0_seq1	fl_ctg_370	1262	142	281	718	(6E-73)	136/142 (95%)	140/142 (98%)		2	NP_508767.1		AdaPtin, Small chain (clathrin associated complex) family member	EKC42684.1	3.00E-66	Crassostrea gigas	AP-2 complex subunit sigma	1.85644	0.004402	126	9.08948	177	11.6374	226	10.8003	300	20.4768	283	22.2249	233	15.2938
comp226757_c0_seq1	fl_ctg_371	1384	298	314	805	(5E-83)	162/303 (53%)	205/303 (67%)	2/303 (0%)	1	XP_001366873.1		1,5-anhydro-D-fructose reductase-like isoform 1	EKC26844.1	5.00E-76	Crassostrea gigas	Aldo-keto reductase family 1 member B10	2.11708	0.000120003	291	19.1419	312	18.7051	427	18.6071	488	30.3728	591	42.3217	752	45.0092
comp226759_c0_seq3	fl_ctg_372	1034	696	194	494	(4E-47)	90/185 (48%)	133/185 (71%)	2/185 (1%)	1	XP_787390.1		coiled-coil domain-containing protein 81-like	EKC25625.1	4.00E-68	Crassostrea gigas	Coiled-coil domain-containing protein 81	4.97186	0.020981	11	0.968501	9	0.722211	11	0.641593	72	5.99809	26	2.4921	30	2.40337
comp226846_c0_seq2	fl_ctg_373	1870	893	301	770	(9E-79)	168/353 (47%)	220/353 (62%)	2/353 (0%)	2	XP_002734972.1		membrane-bound transcription factor peptidase, site 1-like					-2.20877	0.012556	334	16.2605	411	18.2365	319	10.2881	220	10.134	51	2.70297	162	7.17617
comp227019_c0_seq2	fl_ctg_374	3088	337	123	308	(6E-25)	65/178 (36%)	95/178 (53%)	2/178 (1%)	-1	XP_003516082.1	Cricetulus griseus	zinc finger protein 135-like, partial	EKC18365.1	4.00E-26	Crassostrea gigas	Histone-lysine N-methyltransferase PRDM9	8.76213	0.000586409	36	1.06134	14	0.376178	24	0.468728	172	4.79791	181	5.80916	220	5.90153
comp227042_c0_seq6	fl_ctg_375	2083	798	183	465	(2E-43)	135/374 (36%)	186/374 (49%)	13/374 (3%)	-2	CCD70109.1	Caenorhabditis elegans	Protein F46F5.11					20.0914	1.30674e-07	19	0.830409	10	0.398339	13	0.376393	258	10.6692	223	10.6103	270	10.7373
comp227044_c0_seq1	fl_ctg_376	2140	523	671	1731	(0)	316/522 (60%)	419/522 (80%)		3	NP_001161581.1	Saccoglossus kowalevskii	LRRC48-like protein	EKC20342.1	0	Crassostrea gigas	Leucine-rich repeat-containing protein 48	-2.63068	0.0394832	112	4.76466	116	4.49766	214	6.03097	48	1.9321	48	2.223	41	1.58705
comp227165_c0_seq1	fl_ctg_377	1978	328	119	297	(7E-24)	73/257 (28%)	136/257 (52%)	7/257 (2%)	3	XP_003411870.1	Loxodonta	LOW QUALITY PROTEIN: UPF0638 protein B-like	EKC19236.1	e-118	Crassostrea gigas	UPF0638 protein B	-3.09852	0.00220149	131	6.02938	234	9.81594	388	11.8302	63	2.74357	51	2.55538	87	3.64345
comp227230_c0_seq1	fl_ctg_378	1541	361	269	688	(2E-69)	150/412 (36%)	231/412 (56%)	2/412 (0%)	1	XP_002731636.1	Saccoglossus kowalevskii	stomatin (EPB72)-like 1-like	EKC33962.1	1.00E-72	Crassostrea gigas	Stomatin-like protein 1	-3.10758	0.033272	67	3.95822	68	3.66141	139	5.44001	32	1.78874	18	1.15766	22	1.1826
comp227256_c0_seq1	fl_ctg_379	1731	570	248	634	(5E-63)	148/358 (41%)	202/358 (56%)	8/358 (2%)	-2	AAI16504.1	Danio rerio	Aatf protein	EKC24376.1	9.00E-59	Crassostrea gigas	Protein AATF	2.20044	0.00922633	99	5.20674	92	4.40994	157	5.47003	199	9.90278	197	11.2793	242	11.5808
comp227442_c0_seq1	fl_ctg_380	1207	204	297	760	(7E-78)	137/193 (70%)	158/193 (81%)		-2	XP_003281953.1	Nomascus	b9 domain-containing protein 1-like isoform 1	EKC30267.1	9.00E-18	Crassostrea gigas	B9 domain-containing protein 2	-2.33734	0.0235554	106	7.99515	89	6.11822	166	8.29446	51	3.63969	32	2.62757	48	3.29423
comp227537_c0_seq1	fl_ctg_381	1037	208	179	454	(2E-42)	94/208 (45%)	134/208 (64%)		1	XP_003273122.1		transcription elongation factor A N-terminal and central					2.60686	0.0463538	25	2.19477	14	1.12019	38	2.21	67	5.56541	58	5.54321	40	3.19522
comp227559_c0_seq1	fl_ctg_382	1264	127	161	408	(5E-37)	81/99 (81%)	90/99 (90%)		-1	NP_990065.1	Gallus	DNA-directed RNA polymerases I, II, and III subunit RPABC2	EKC22908.1	5.00E-43		DNA-directed RNA polymerases I, II, and III subunit RPABC2	3.51253	3.58645e-14	239	17.2139	205	13.457	217	10.3538	638	43.4785	715	56.0623	653	42.7943
comp227593_c0_seq1	fl_ctg_383	1764	465	84.3	207	(0.0000000000002)	45/93 (48%)	51/93 (54%)		-1	XP_002413388.1	Ixodes scapularis	nucleolin, putative	EKC38806.1	1.00E-13	Crassostrea gigas	Chromobox-like protein 8	6.59912	0.00390902	19	0.98058	6	0.282225	23	0.786351	89	4.34603	87	4.88802	83	3.89762
comp227613_c0_seq1	fl_ctg_384	762	244	73.9	180	(0.00000000006)	47/120 (39%)	62/120 (51%)	1/120 (0%)	3	NP_001188416.2	Gallus gallus	B-cell lymphoma/leukemia 10	EKC24145.1	3.00E-24	Crassostrea gigas	Fibrinolytic enzyme, isozyme C	-4.29629	0.000411095	65	7.7658	108	11.7601	84	6.64832	16	1.8087	22	2.86141	13	1.41321
comp227724_c0_seq1	fl_ctg_385	1597	474	571	1471	( e-160)	277/477 (58%)	356/477 (74%)	1/477 (0%)	-2	XP_003446617.1	Oreochromis niloticus	aspartyl aminopeptidase-like	EKC33057.1	e-168	Crassostrea gigas	Aspartyl aminopeptidase	-1.71325	0.00429447	460	26.2229	469	24.3675	938	35.423	342	18.4469	309	19.1763	231	11.9819
comp227809_c0_seq5	fl_ctg_386	621	150	159	402	(7E-37)	75/128 (58%)	98/128 (76%)		1	XP_002734304.1	Saccoglossus	tetratricopeptide repeat domain 11-like	EKC42853.1	8.00E-44	Crassostrea gigas	Mitochondrial fission 1 protein	-1.98291	0.000218324	193	28.2939	196	26.1883	303	29.4265	111	15.3969	85	13.5656	96	12.8056
comp227972_c0_seq1	fl_ctg_387	1227	116	121	303	(7E-25)	60/97 (61%)	74/97 (76%)		-3	EFN79243.1	Harpegnathos	Mediator of RNA polymerase II transcription subunit 11	EKC35163.1	2.00E-30	Crassostrea	Mediator of RNA polymerase II transcription subunit 11	-2.62543	0.0435441	56	4.155	95	6.42423	84	4.12878	29	2.03589	29	2.34242	19	1.28271
comp228003_c0_seq4	fl_ctg_388	1596	321	246	629	(2E-62)	128/306 (41%)	188/306 (61%)	9/306 (2%)	1	XP_003730075.1		calmodulin-lysine N-methyltransferase-like					-3.18906	0.00693739	116	6.61688	123	6.39462	192	7.25531	43	2.32079	29	1.80085	42	2.1799
comp228027_c2_seq4	fl_ctg_389	973	153	114	285	(6E-23)	60/104 (57%)	70/104 (67%)	6/104 (5%)	2	AAH44683.1	Xenopus laevis	Ubl3 protein, partial					7.33436	0.000977568	10	0.935653	7	0.596936	18	1.1157	43	3.80677	60	6.11154	105	8.93914
comp228032_c0_seq1	fl_ctg_390	449	124	211	537	(4E-53)	102/125 (81%)	109/125 (87%)		3	ACR24955.1	Lepidochitona cinerea	ribosomal protein L35a					1.77398	0.0330208	2560	519.065	855	158.002	1923	258.298	2990	573.622	2086	460.447	3199	590.184
comp228084_c0_seq1	fl_ctg_391	2596	541	303	776	(3E-79)	196/515 (38%)	276/515 (53%)	50/515 (9%)	-3	XP_002745691.1	Callithrix jacchus	heparanase isoform 1	EKC37951.1	5.00E-89	Crassostrea gigas	Heparanase	3.49104	0.0218356	20	0.70138	44	1.40634	72	1.67269	121	4.01496	130	4.96307	132	4.212
comp228106_c0_seq1	fl_ctg_392	998	78	73.2	178	(0.0000000002)	35/49 (71%)	42/49 (85%)		2	XP_003309604.1	Pan	myeloma-overexpressed gene 2 protein-like					2.06569	0.0192184	39	3.55764	70	5.81982	90	5.43875	93	8.027	105	10.4273	142	11.7863
comp228171_c0_seq2	fl_ctg_393	926	549	192	488	(2E-46)	106/240 (44%)	133/240 (55%)	2/240 (0%)	1	EHB16357.1	Heterocephalus glaber	Sialate O-acetylesterase	EKC34474.1	2.00E-54	Crassostrea gigas	Sialate O-acetylesterase	3.7026	0.0230773	17	1.67134	10	0.896048	12	0.781552	49	4.55812	37	3.96007	41	3.66769
comp228241_c1_seq2	fl_ctg_394	1229	157	85.9	211	(0.00000000000003)	61/166 (36%)	80/166 (48%)	4/166 (2%)	-3	ACU33966.1		growth arrest and DNA-damage-inducible alpha-like protein	EKC39863.1	6.00E-24		Growth arrest and DNA-damage-inducible protein GADD45 gamma	2.99367	0.000141789	71	5.25938	79	5.33356	79	3.8767	201	14.0879	185	14.9187	208	14.0194
comp228245_c0_seq1	fl_ctg_395	1911	396	517	1332	( e-144)	252/390 (64%)	301/390 (77%)		2	XP_003451083.1	Oreochromis	3-ketoacyl-CoA thiolase, mitochondrial-like	EKC22497.1	e-157	Crassostrea gigas	3-ketoacyl-CoA thiolase, mitochondrial	2.30232	0.00151829	134	6.38369	106	4.60243	276	8.71035	390	17.5794	213	11.0467	366	15.865
comp228262_c0_seq1	fl_ctg_396	1718	470	161	408	(8E-37)	124/427 (29%)	198/427 (46%)	12/427 (2%)	-3	XP_003728907.1		synaptosomal-associated protein 47-like isoform 1	EKC28734.1	6.00E-71	Crassostrea gigas	Synaptosomal-associated protein 47	2.86411	0.0209683	32	1.69572	27	1.30402	86	3.019	77	3.86072	120	6.92261	123	5.93064
comp228266_c0_seq2	fl_ctg_397	1926	478	540	1391	( e-151)	267/418 (63%)	325/418 (77%)		-1	XP_781784.3		probable ATP-dependent RNA helicase DDX49	EKC27711.1	0	Crassostrea gigas	Putative ATP-dependent RNA helicase DDX49	1.58289	0.00821008	607	28.692	696	29.9844	1038	32.5034	1236	55.2794	709	36.484	1179	50.7081
comp228296_c0_seq1	fl_ctg_398	1965	368	285	728	(7E-74)	147/365 (40%)	214/365 (58%)	1/365 (0%)	2	EFN67704.1	Camponotus	Protein tyrosine phosphatase-like protein ptplad1	EKC34478.1	8.00E-30	Crassostrea gigas	Protein-tyrosine phosphatase-like member B	6.08318	4.03294e-06	52	2.40918	52	2.19575	78	2.39397	215	9.4249	328	16.5433	386	16.2721
comp228327_c0_seq2	fl_ctg_399	3815	391	107	266	(6E-20)	69/166 (41%)	96/166 (57%)	7/166 (4%)	3	NP_001072445.1	Xenopus (Silurana)	coiled-coil domain-containing protein 85C	EKC30261.1	2.00E-31	Crassostrea gigas	Coiled-coil domain-containing protein 85C	8.94148	0.00567292	17	0.405679	15	0.326241	29	0.458449	160	3.61266	128	3.32527	170	3.69125
comp228367_c0_seq3	fl_ctg_400	419	459	153	386	(1E-35)	80/115 (69%)	91/115 (79%)	7/115 (6%)	-3	NP_001083964.1	Xenopus laevis	transcription factor Sox-8	EKC31659.1	1.00E-25	Crassostrea gigas	Transcription factor Sox-8	-2.29655	0.0242387	37	8.03925	29	5.74283	64	9.21199	17	3.49491	11	2.6019	19	3.75629
comp228411_c0_seq1	fl_ctg_401	1225	164	257	656	(8E-66)	123/156 (78%)	135/156 (86%)		1	ADV40200.1	Latrodectus hesperus	putative sorting nexin	EKC21274.1	7.00E-71	Crassostrea gigas	Sorting nexin-12	1.62863	0.000684652	329	24.4505	367	24.8583	558	27.4717	536	37.6903	538	43.5269	627	42.3985
comp228456_c0_seq1	fl_ctg_402	1279	205	351	900	(4E-94)	166/205 (80%)	190/205 (92%)		-3	ACO09022.1	Osmerus mordax	Proteasome subunit beta type 3	EKC36468.1	1.00E-79	Crassostrea gigas	Proteasome subunit beta type-3	-1.58339	0.0311651	341	24.2723	333	21.6031	558	26.3118	203	13.6718	141	10.926	312	20.2071
comp228556_c0_seq3	fl_ctg_403	1274	743	138	347	(6E-30)	96/260 (36%)	131/260 (50%)	4/260 (1%)	-2	AAB48304.1	Homo sapiens	pinin	EKC22210.1	9.00E-42	Crassostrea gigas	Pinin	-4.77038	0.0100592	57	4.07318	50	3.25644	119	5.63333	12	0.811359	11	0.855727	14	0.910286
comp228557_c0_seq1	fl_ctg_404	1766	563	239	609	(4E-60)	146/357 (40%)	193/357 (54%)	9/357 (2%)	2	XP_003227069.1	Anolis carolinensis	protein AATF-like	EKC24376.1	5.00E-58	Crassostrea gigas	Protein AATF	2.93836	0.00863425	58	2.98996	48	2.25524	59	2.01488	93	4.53621	151	8.47419	172	8.06784
comp228572_c0_seq2	fl_ctg_405	2584	986	251	640	(2E-63)	140/289 (48%)	177/289 (61%)	10/289 (3%)	-2	XP_002734058.1	Saccoglossus	ubiquitin specific peptidase 10-like	EKC35997.1	1.00E-71	Crassostrea gigas	Ubiquitin carboxyl-terminal hydrolase 10	5.05741	0.0142855	20	0.704637	19	0.610103	40	0.933587	109	3.63358	86	3.29851	129	4.13539
comp228610_c0_seq1	fl_ctg_406	1600	863	115	287	(7E-23)	77/237 (32%)	124/237 (52%)	23/237 (9%)	-2	NP_196066.2	Arabidopsis thaliana	RING/U-box domain-containing protein	EKC27237.1	e-110	Crassostrea gigas	Neuralized-like protein 1A	2.56841	0.005731	172	9.7867	187	9.69759	491	18.5075	454	24.442	736	45.59	518	26.8182
comp228718_c0_seq1	fl_ctg_407	2655	869	624	1610	( e-176)	313/455 (68%)	361/455 (79%)	7/455 (1%)	-1	XP_002709292.1	Oryctolagus cuniculus	splicing factor 3B subunit 2	EKC20631.1	0	Crassostrea gigas	Splicing factor 3B subunit 2	-4.14524	0.0401735	47	1.61161	102	3.1877	186	4.22509	20	0.648883	25	0.933227	22	0.686401
comp228752_c0_seq9	fl_ctg_408	1458	446	401	1031	( e-109)	192/214 (89%)	204/214 (95%)		1	XP_002406664.1	Ixodes scapularis	beta tubulin	EKC30036.1	= 396 bits (1018), Expect(2) = e-138	Crassostrea gigas	Tubulin beta chain	33.0692	7.9154e-31	23	1.43614	33	1.87801	26	1.07548	705	41.6517	803	54.5846	844	47.9517
comp228759_c0_seq2	fl_ctg_409	2311	202	224	571	(1E-55)	113/188 (60%)	133/188 (70%)		-1	AEJ08754.1	Crassostrea ariakensis	HMGB-like protein	EKC40290.1	3.00E-58	Crassostrea gigas	High mobility group protein DSP1	-4.92292	0	7579	298.566	8171	293.371	11857	309.43	1461	54.4567	1362	58.4103	1888	67.6739
comp228816_c0_seq4	fl_ctg_410	1219	524	256	653	(2E-65)	141/352 (40%)	207/352 (58%)	8/352 (2%)	3	XP_003205640.1	Meleagris gallopavo	heparanase-like	EKC37951.1	1.00E-74	Crassostrea gigas	Heparanase	4.69341	0.0434128	7	0.522784	12	0.816808	9	0.445273	48	3.39187	25	2.03258	36	2.44635
comp228856_c0_seq2	fl_ctg_411	1713	486	306	784	(2E-80)	184/496 (37%)	269/496 (54%)	20/496 (4%)	1	XP_003489630.1	Bombus impatiens	egl nine homolog 1-like	EKC36522.1	4.00E-57	Crassostrea gigas	Egl nine-like protein 1	6.46476	3.61725e-06	57	3.02932	34	1.64689	60	2.11242	232	11.6663	339	19.6135	245	11.8475
comp228874_c0_seq2	fl_ctg_412	895	120	103	258	(7E-20)	47/82 (57%)	65/82 (79%)		-1	XP_972185.1		similar to mitochondrial ribosomal protein S33					5.79451	1.57747e-08	38	3.86535	55	5.09896	17	1.14555	196	18.864	138	15.2816	249	23.046
comp229058_c0_seq2	fl_ctg_413	570	336	66.2	160	(0.000000006)	49/177 (27%)	86/177 (48%)	9/177 (5%)	-3	NP_956679.1	Danio rerio	RAB6-interacting golgin	EKC23155.1	5.00E-15	Crassostrea gigas	RAB6-interacting golgin	3.02616	0.0157945	10	1.59718	15	2.18353	19	2.01032	33	4.98701	39	6.78113	37	5.37708
comp229172_c0_seq1	fl_ctg_414	1003	151	119	299	(2E-24)	60/147 (40%)	94/147 (63%)	3/147 (2%)	-3	XP_967059.1	Tribolium castaneum	similar to AGAP009652-PA					-1.83703	0.001176	278	25.2332	382	31.6013	616	37.0397	150	12.8822	207	20.4541	210	17.3435
comp229216_c0_seq1	fl_ctg_415	3000	433	773	1995	(0)	382/441 (86%)	409/441 (92%)		3	XP_003412932.1	Loxodonta	AP-2 complex subunit mu-1-like isoform 1	EKC19414.1	0	Crassostrea gigas	AP-2 complex subunit mu-1	-1.98629	0.0231249	358	10.864	259	7.16343	669	13.4491	192	5.51291	220	7.26798	109	3.00971
comp229222_c0_seq1	fl_ctg_416	446	755	196	498	(1E-48)	79/136 (58%)	103/136 (75%)		-3	XP_002738230.1	Saccoglossus	zinc finger protein 197-like, partial	EKC18365.1	3.00E-49	Crassostrea gigas	Histone-lysine N-methyltransferase PRDM9	3.5403	0.0104298	10	2.04123	9	1.67436	7	0.946565	27	5.21471	21	4.66656	34	6.31486
comp229300_c0_seq2	fl_ctg_417	1910	377	753	1944	(0)	371/374 (99%)	373/374 (99%)		-2	ADG26659.1	Hyriopsis cumingii	beta-actin	EKC38058.1	0	Crassostrea gigas	Actin-2	-3.43934	7.04695e-10	3370	160.629	3487	151.482	6588	208.021	1500	67.6486	877	45.507	844	36.604
comp229321_c0_seq1	fl_ctg_418	2079	220	361	926	(8E-97)	172/218 (78%)	199/218 (91%)		-2	AFH77944.1	Cerebratulus lacteus	ropporin-1-like protein	EKC31617.1	e-111	Crassostrea gigas	Ropporin-1-like protein	-1.75991	0.0382505	213	9.32724	290	11.5741	524	15.2007	193	7.99657	118	5.62522	168	6.69382
comp229338_c0_seq1	fl_ctg_419	1126	217	296	757	(1E-77)	146/198 (73%)	168/198 (84%)		2	XP_003448207.1		N-alpha-acetyltransferase 10, NatA catalytic	EKC26513.1	3.00E-18		N-terminal acetyltransferase B complex catalytic subunit NAT5	2.3531	1.49261e-06	190	15.3618	160	11.7903	285	15.2649	433	33.1246	406	35.7355	405	29.7945
comp229350_c0_seq1	fl_ctg_420	1577	341	139	351	(3E-30)	77/216 (35%)	119/216 (55%)	7/216 (3%)	1	NP_001243944.1	Bombyx mori	glycosyltransferase	EKC18136.1	3.00E-70	Crassostrea gigas	Beta-1,3-galactosyltransferase 1	2.8311	0.0126141	35	2.02052	48	2.52553	68	2.60055	161	8.79418	63	3.95932	136	7.14376
comp229388_c0_seq1	fl_ctg_421	1673	403	509	1310	( e-141)	231/338 (68%)	277/338 (81%)		-2	NP_001085948.1		bifunctional arginine demethylase and lysyl-hydroxylase JMJD6-A	EKC40708.1	e-144		Bifunctional arginine demethylase and lysyl-hydroxylase JMJD6	2.50179	0.024666	46	2.50317	43	2.13263	89	3.20835	164	8.44401	93	5.50933	110	5.44648
comp229437_c1_seq3	fl_ctg_422	962	674	80.5	197	(0.0000000000009)	34/76 (44%)	53/76 (69%)		-1	XP_003458393.1		general transcription factor II-I repeat					2.65754	0.0330963	41	3.88004	11	0.948768	22	1.37922	63	5.64114	48	4.94514	64	5.51092
comp229471_c0_seq1	fl_ctg_423	1712	550	179	453	(5E-42)	132/420 (31%)	217/420 (51%)	23/420 (5%)	1	EFN77238.1	Harpegnathos saltator	28S ribosomal protein S30, mitochondrial	EKC39977.1	3.00E-60	Crassostrea gigas	28S ribosomal protein S30, mitochondrial	1.99892	0.0270664	127	6.75348	76	3.68343	121	4.26255	209	10.5158	149	8.6257	204	9.87065
comp229512_c0_seq3	fl_ctg_424	947	284	103	256	(1E-19)	60/142 (42%)	81/142 (57%)	3/142 (2%)	2	ABQ09359.1	Biomphalaria glabrata	tandem-repeat galectin	EKC40501.1	1.00E-16	Crassostrea gigas	Galectin-9	-1.59385	0.00131184	12553	1206.77	13591	1190.81	21100	1343.75	5663	515.107	9154	958.016	9667	845.593
comp229545_c0_seq2	fl_ctg_425	2132	522	538	1385	( e-150)	264/494 (53%)	353/494 (71%)	5/494 (1%)	3	XP_002415428.1	Ixodes scapularis	methionyl-tRNA synthetase, putative	EKC35771.1	e-145	Crassostrea gigas	Methionyl-tRNA synthetase, mitochondrial	-6.7442	0.0147977	75	3.20259	82	3.19131	106	2.99851	6	0.242418	16	0.743781	12	0.466244
comp229546_c0_seq2	fl_ctg_426	2029	619	365	938	(3E-98)	191/466 (40%)	294/466 (63%)	15/466 (3%)	3	NP_001083276.1	Xenopus laevis	glucokinase regulatory protein					-11.3375	0.0139255	69	3.09596	59	2.41275	80	2.37791	7	0.297178	5	0.244231	5	0.20413
comp229566_c0_seq2	fl_ctg_427	1183	200	189	480	(2E-45)	89/199 (44%)	125/199 (62%)	3/199 (1%)	1	ADO28131.1	Ictalurus furcatus	lipoma hmgic fusion partner-like protein	EKC32447.1	1.00E-65	Crassostrea gigas	Lipoma HMGIC fusion partner-like protein	-2.52215	0.0494752	68	5.23302	82	5.75137	77	3.92549	29	2.11161	18	1.50799	31	2.17068
comp229722_c0_seq12	fl_ctg_428	1346	190	89.7	221	(0.000000000000003)	55/155 (35%)	80/155 (51%)	14/155 (9%)	2	GAA56670.1	Clonorchis sinensis	PDZ and LIM domain protein Zasp	EKC33408.1	4.00E-44	Crassostrea gigas	Whirlin	2.63053	0.0253395	36	2.43492	74	4.56172	60	2.6884	120	7.67958	72	5.30151	196	12.0623
comp229850_c1_seq1	fl_ctg_429	1252	331	326	836	(1E-86)	152/317 (47%)	208/317 (65%)	7/317 (2%)	1	XP_002708685.1		cysteine and histidine-rich domain-containing protein 1	EKC24211.1	e-108	Crassostrea	Cysteine and histidine-rich domain-containing protein 1	4.80627	0.00706128	11	0.799864	14	0.927825	23	1.10793	47	3.23366	72	5.69954	73	4.8299
comp229882_c0_seq1	fl_ctg_430	1110	105	200	509	(8E-49)	89/107 (83%)	96/107 (89%)	1/107 (0%)	1	XP_002408525.1	Ixodes scapularis	SCF ubiquitin ligase, Rbx1 component, putative	EKC33263.1	4.00E-14	Crassostrea gigas	RING-box protein 1	-1.67235	0.0279135	231	18.946	285	21.3041	309	16.7889	125	9.70037	93	8.30371	208	15.5224
comp229886_c0_seq1	fl_ctg_431	1338	245	420	1080	( e-115)	199/245 (81%)	230/245 (93%)		1	NP_001171848.1	Saccoglossus	eukaryotic translation initiation factor 6	EKC39604.1	e-113	Crassostrea gigas	Eukaryotic translation initiation factor 6	-4.28458	0.0124865	83	5.64742	78	4.83705	61	2.74955	7	0.450654	5	0.370362	34	2.10495
comp229890_c0_seq1	fl_ctg_432	1497	232	158	399	(7E-36)	79/117 (67%)	96/117 (82%)		-1	XP_798584.3		DDRGK domain-containing protein 1-like	EKC34218.1	4.00E-44	Crassostrea gigas	DDRGK domain-containing protein 1	2.6967	0.00131181	79	4.80433	67	3.7136	118	4.75387	198	11.3932	184	12.1817	213	11.7863
comp229904_c0_seq2	fl_ctg_433	1857	335	250	639	(1E-63)	127/285 (44%)	190/285 (66%)	1/285 (0%)	-1	XP_793866.1		dehydrogenase/reductase SDR family member 13-like	EKC23450.1	2.00E-83	Crassostrea gigas	Retinol dehydrogenase 12, partial	2.79059	0.0322051	37	1.81392	43	1.92132	53	1.72128	124	5.75189	106	5.65726	79	3.52399
comp229980_c0_seq1	fl_ctg_434	3084	354	657	1694	(0)	321/354 (90%)	339/354 (95%)		-1	P30682.3		GNAI_LYMST RecName: Full=Guanine nucleotide-binding protein G(i) subunit alpha;	EKC26050.1	e-174	Crassostrea	Guanine nucleotide-binding protein G(i) subunit alpha	-1.97901	0.034123	306	9.03306	387	10.4121	421	8.23294	181	5.05551	136	4.37055	165	4.43189
comp230015_c0_seq1	fl_ctg_435	1701	542	477	1227	( e-132)	258/557 (46%)	339/557 (60%)	32/557 (5%)	-2	XP_001135958.1		2-oxoglutarate and iron-dependent oxygenase	EKC40860.1	3.00E-88		2-oxoglutarate and iron-dependent oxygenase domain-containing protein	-5.56567	0.0205183	70	3.74646	68	3.31701	68	2.41097	7	0.354483	11	0.640915	13	0.63308
comp230054_c0_seq4	fl_ctg_436	1552	435	63.5	153	(0.0000002)	35/79 (44%)	45/79 (56%)		-1	XP_003729819.1		RNA-directed DNA polymerase from mobile element					3.57317	0.031456	13	0.76257	23	1.22964	31	1.20464	53	2.94161	50	3.19294	97	5.17725
comp230062_c0_seq1	fl_ctg_437	2263	700	629	1621	( e-177)	324/613 (52%)	436/613 (71%)	3/613 (0%)	-3	XP_002738237.1		DEAD (Asp-Glu-Ala-Asp) box polypeptide 21-like	EKC43154.1	e-162	Crassostrea gigas	Nucleolar RNA helicase 2	3.05324	0.00289657	326	13.1148	191	7.00311	371	9.88728	485	18.4611	712	31.1823	1098	40.1918
comp230092_c0_seq9	fl_ctg_438	987	232	81.6	200	(0.0000000000004)	38/63 (60%)	47/63 (74%)		1	XP_003228069.1	Anolis carolinensis	nucleolar protein of 40 kDa-like	EKC29615.1	= 105 bits (262), Expect(2) = 5e-37	Crassostrea gigas	Nucleolar protein of 40 kDa	-3.93474	0.0409121	38	3.50505	33	2.77421	50	3.0552	12	1.04729	7	0.702899	8	0.671417
comp230142_c0_seq1	fl_ctg_439	941	565	82.4	202	(0.0000000000002)	40/80 (50%)	57/80 (71%)		-2	XP_002731349.1	Saccoglossus kowalevskii	polyA-binding protein-like	EKC21169.1	2.00E-15	Crassostrea gigas	Nucleolin	-3.82703	0.0022277	136	13.1576	344	30.3327	378	24.2264	75	6.86551	63	6.63534	47	4.1374
comp230144_c0_seq2	fl_ctg_440	2632	441	88.2	217	(0.00000000000002)	68/268 (25%)	112/268 (41%)	10/268 (3%)	-3	XP_002920039.1		zinc finger and BTB domain-containing protein 26-like	EKC33458.1	1.00E-16	Crassostrea gigas	Zinc finger and SCAN domain-containing protein 22	4.77019	0.0228143	10	0.345893	32	1.0088	34	0.779077	120	3.92732	105	3.95381	66	2.0772
comp230160_c0_seq1	fl_ctg_441	807	92	78.6	192	(0.000000000003)	38/88 (43%)	58/88 (65%)		-2	XP_783035.2		hepatitis B virus X-interacting protein homolog	EKC24865.1	2.00E-21	Crassostrea gigas	HBXIP-like protein	1.90205	0.0237287	84	9.47619	32	3.29017	128	9.56586	98	10.4605	136	16.7023	142	14.5759
comp230214_c0_seq1	fl_ctg_442	577	425	195	495	(9E-48)	92/93 (98%)	92/93 (98%)		3	AFE71897.1	Macaca mulatta	tubulin alpha-8 chain isoform 1, partial	EKC22339.1	2.00E-50	Crassostrea gigas	Tubulin alpha chain	-3.42756	3.67166e-08	16389	2585.86	19696	2832.33	36652	3830.97	6558	979.032	4828	829.284	6001	861.524
comp230260_c0_seq2	fl_ctg_443	315	645	66.6	161	(0.000000002)	25/46 (54%)	36/46 (78%)		2	XP_002829726.1	Pongo abelii	zinc finger protein 845-like	EKC18365.1	1.00E-09	Crassostrea gigas	Histone-lysine N-methyltransferase PRDM9	-2.68072	0.000450799	40	11.5605	55	14.4875	89	17.0399	28	7.65682	11	3.46094	18	4.73349
comp230315_c0_seq1	fl_ctg_444	446	466	91.3	225	(0.00000000000000006)	49/112 (43%)	66/112 (58%)	4/112 (3%)	-1	ACI33290.1		NADH dehydrogenase iron-sulfur protein 2, mitochondrial precursor	EKC27484.1	2.00E-13	ubiquinone	NADH dehydrogenase	1.51717	0.0409207	195	39.8041	153	28.4642	180	24.3402	229	44.2284	165	36.6658	307	57.0194
comp230315_c0_seq2	fl_ctg_445	1925	468	709	1829	(0)	338/447 (75%)	384/447 (85%)	3/447 (0%)	-1	XP_001655316.1	Aedes	NADH-ubiquinone oxidoreductase fe-s protein 2 (ndufs2)	EKC27484.1	e-175	ubiquinone	NADH dehydrogenase	-1.54528	0.00493131	1422	67.2507	1096	47.2413	2194	68.7374	772	34.5452	695	35.7821	1071	46.087
comp230323_c0_seq1	fl_ctg_446	2497	803	740	1910	(0)	406/771 (52%)	525/771 (68%)	22/771 (2%)	2	XP_003467857.1	Cavia	probable ATP-dependent RNA helicase DDX27-like	EKC21239.1	0	Crassostrea gigas	Putative ATP-dependent RNA helicase DDX27	-2.15942	0.0397632	465	16.9536	541	17.9772	491	11.8591	22	0.758936	219	8.69236	356	11.81
comp230330_c0_seq1	fl_ctg_447	1836	214	165	418	(6E-38)	87/211 (41%)	131/211 (62%)	2/211 (0%)	2	NP_001177288.1	Ciona intestinalis	disulfide bond formation protein A					-2.56364	0.00959581	191	9.47084	329	14.8684	245	8.04787	71	3.33109	85	4.58837	102	4.602
comp230331_c0_seq1	fl_ctg_448	1604	420	520	1338	( e-144)	284/444 (63%)	339/444 (76%)		-3	ABO26668.1	Haliotis discus discus	cyclin B	EKC39097.1	e-148	Crassostrea gigas	G2/mitotic-specific cyclin-B	-4.06401	0.00119446	123	6.98118	130	6.72483	251	9.43749	28	1.50368	27	1.66829	47	2.42724
comp230364_c0_seq2	fl_ctg_449	1956	264	108	270	(9E-21)	70/195 (35%)	109/195 (55%)	7/195 (3%)	-2	XP_001603568.1	Nasonia	39S ribosomal protein L9, mitochondrial-like	EKC18392.1	2.00E-16	Crassostrea gigas	39S ribosomal protein L9, mitochondrial	2.71197	0.0440826	39	1.8152	26	1.10293	75	2.31249	107	4.71212	106	5.37092	88	3.72678
comp230468_c0_seq1	fl_ctg_450	2051	399	583	1504	( e-164)	277/398 (69%)	336/398 (84%)		2	XP_003203253.1		LOW QUALITY PROTEIN: PCI domain-containing protein 2-like	EKC42413.1	e-179	Crassostrea gigas	Myosin-VIIa	3.07933	0.0382058	42	1.86428	39	1.57776	26	0.764531	162	6.80378	65	3.14094	73	2.94833
comp230471_c0_seq2	fl_ctg_451	2172	450	325	832	(7E-86)	180/445 (40%)	251/445 (56%)	21/445 (4%)	-3	DAA26334.1	Bos	acid sphingomyelinase-like phosphodiesterase 3a precursor	EKC41652.1	e-125	Crassostrea gigas	Acid sphingomyelinase-like phosphodiesterase 3b	1.93583	0.024557	111	4.65255	122	4.6606	274	7.60813	294	11.6597	201	9.17167	303	11.5559
comp230517_c0_seq1	fl_ctg_452	2619	197	241	616	(1E-60)	115/177 (64%)	143/177 (80%)	5/177 (2%)	1	XP_002433495.1	Ixodes scapularis	protein-tyrosine phosphotase, putative	EKC38084.1	2.00E-30	Crassostrea gigas	Protein tyrosine phosphatase type IVA 2	2.02519	6.49905e-06	1162	40.3923	757	23.983	1997	45.9865	1933	63.5766	2129	80.5661	2401	75.941
comp230597_c0_seq1	fl_ctg_453	774	100	180	456	(6E-43)	79/100 (79%)	88/100 (88%)		-1	XP_968315.1		similar to Cysteine-rich PDZ-binding protein	EKC36174.1	3.00E-20	Crassostrea gigas	Cysteine-rich PDZ-binding protein	2.17929	0.0224311	56	6.58681	23	2.46564	77	5.9998	69	7.67908	119	15.2377	87	9.31103
comp230614_c0_seq1	fl_ctg_454	1542	180	333	853	(2E-88)	164/180 (91%)	172/180 (95%)		-1	XP_003217762.1	Anolis carolinensis	ADP-ribosylation factor 4-like	EKC27547.1	5.00E-75	Crassostrea gigas	ADP-ribosylation factor	2.49974	1.67831e-22	781	46.1099	849	45.6842	1442	56.3986	2162	120.774	1924	123.661	2265	121.676
comp230623_c0_seq1	fl_ctg_455	2000	535	787	2032	(0)	399/530 (75%)	461/530 (86%)		1	NP_001012551.1	Gallus gallus	T-complex protein 1 subunit beta	EKC37629.1	0	Crassostrea gigas	T-complex protein 1 subunit beta	1.96863	0.007419	857	39.0102	669	27.7548	1754	52.8916	1512	65.1213	2083	103.222	1557	64.4879
comp230650_c0_seq1	fl_ctg_456	1669	352	223	567	(3E-55)	112/280 (40%)	168/280 (60%)		-2	AAI24858.1	Xenopus laevis	MGC53705 protein	EKC35858.1	4.00E-97	Crassostrea gigas	NIPA-like protein 2	5.40468	0.0115573	9	0.490924	13	0.646293	26	0.939516	73	3.76762	60	3.56293	79	3.92094
comp230730_c0_seq2	fl_ctg_457	1819	353	250	639	(1E-63)	135/344 (39%)	199/344 (57%)	10/344 (2%)	3	BAD89417.1	Homo sapiens	Acid phosphatase prostate nirs variant 1	EKC35972.1	4.00E-71	Crassostrea gigas	Fibrillin-2	3.44495	0.0477254	35	1.75171	19	0.866689	10	0.331554	51	2.41512	54	2.94221	101	4.59947
comp230780_c0_seq2	fl_ctg_458	2125	620	820	2118	(0)	384/608 (63%)	490/608 (80%)	3/608 (0%)	3	XP_002736480.1	Saccoglossus	ras homolog gene family, member T2-like	EKC31147.1	0	Crassostrea gigas	Mitochondrial Rho GTPase 1	5.78062	0.00944274	11	0.471261	26	1.01521	19	0.53924	82	3.32396	78	3.63787	116	4.52187
comp230786_c0_seq3	fl_ctg_459	2320	643	649	1675	(0)	320/627 (51%)	438/627 (69%)	4/627 (0%)	3	NP_001017737.1	Danio rerio	long-chain fatty acid transport protein 4	EKC20275.1	0	Crassostrea gigas	Long-chain fatty acid transport protein 4	-5.01016	0.0117063	71	2.78611	83	2.96847	240	6.23894	10	0.37129	13	0.555351	38	1.3568
comp230794_c0_seq1	fl_ctg_460	2146	324	264	674	(1E-67)	143/306 (46%)	188/306 (61%)	29/306 (9%)	-1	XP_002736685.1	Saccoglossus kowalevskii	Rabring 7-like	EKC22175.1	8.00E-12	Crassostrea gigas	RING finger protein 38	1.8964	0.0148278	189	8.01789	158	6.10899	260	7.30686	364	14.6108	289	13.3469	315	12.1591
comp230830_c0_seq1	fl_ctg_461	1570	230	224	571	(8E-56)	115/218 (52%)	156/218 (71%)		1	XP_421913.1		coenzyme Q-binding protein COQ10 homolog B,	EKC41238.1	4.00E-68		Coenzyme Q-binding protein COQ10-like protein B, mitochondrial	2.33396	0.0124189	47	2.72537	82	4.33368	121	4.64807	132	7.24228	165	10.4159	179	9.44437
comp230882_c0_seq1	fl_ctg_462	1798	294	219	557	(4E-54)	116/288 (40%)	172/288 (59%)	4/288 (1%)	-2	NP_001011269.1	Xenopus (Silurana) tropicalis	OTU domain-containing protein 6B	EKC18810.1	4.00E-55	Crassostrea gigas	OTU domain-containing protein 6B	-3.41424	0.0232425	80	4.05068	93	4.29176	148	4.96432	27	1.29353	33	1.81901	17	0.783211
comp230892_c1_seq1	fl_ctg_463	1040	149	188	478	(3E-45)	87/143 (60%)	103/143 (72%)		3	AEW46329.1	Ruditapes philippinarum	microsomal glutathione S-transferase	EKC22868.1	2.00E-32	Crassostrea gigas	Microsomal glutathione S-transferase 3	-1.66033	6.00189e-11	1909	167.109	2253	179.751	3251	188.526	1188	98.3975	1092	104.064	1457	116.05
comp230898_c0_seq2	fl_ctg_464	2536	481	321	823	(9E-85)	197/429 (45%)	247/429 (57%)	34/429 (7%)	-2	ADG26728.1	Platynereis dumerilii	dachshund protein	EKC27827.1	e-107	Crassostrea gigas	Dachshund-like protein 1	-3.08983	0.0307065	149	5.3489	148	4.84233	145	3.44831	58	1.97006	16	0.625292	53	1.7312
comp230908_c0_seq1	fl_ctg_465	1314	480	135	339	(5E-29)	78/216 (36%)	105/216 (48%)	5/216 (2%)	3	CAI11710.1	Danio rerio	angiopoietin-like protein	EKC27332.1	2.00E-52	Crassostrea gigas	Angiopoietin-related protein 6	2.15453	8.26569e-05	419	29.03	325	20.5225	512	23.4997	630	41.2996	850	64.1114	790	49.8025
comp230951_c0_seq2	fl_ctg_466	1713	522	298	764	(4E-78)	158/362 (43%)	220/362 (60%)	19/362 (5%)	3	XP_001369920.2	Monodelphis domestica	chitotriosidase-1-like	EKC38804.1	3.00E-77	Crassostrea gigas	Putative chitinase 3	2.77264	0.0431175	19	1.00977	38	1.84064	57	2.0068	79	3.97256	103	5.95925	73	3.53008
comp230956_c0_seq1	fl_ctg_467	1662	380	419	1076	( e-114)	209/318 (65%)	245/318 (77%)	1/318 (0%)	3	XP_002711307.1	Oryctolagus cuniculus	HIV-1 rev binding protein 2	EKC30308.1	e-127	Crassostrea	KRR1 small subunit processome component-like protein	2.33901	0.0202038	56	3.0675	52	2.59606	118	4.28192	141	7.30784	148	8.82557	142	7.07745
comp231011_c0_seq1	fl_ctg_468	1067	149	212	540	(2E-52)	103/137 (75%)	120/137 (87%)		2	EFA81078.1	Polysphondylium pallidum PN500	calmodulin	EKC20231.1	2.00E-53	Crassostrea gigas	Calmodulin	-1.96012	0.00966531	198	16.8938	144	11.198	252	14.2437	68	5.48966	76	7.05929	112	8.69507
comp231077_c0_seq3	fl_ctg_469	2194	655	375	964	( e-101)	189/267 (70%)	222/267 (83%)	4/267 (1%)	-1	XP_590178.3	Bos taurus	serine/threonine-protein kinase SRPK1	EKC30837.1	e-103	Crassostrea gigas	Serine/threonine-protein kinase SRPK1	5.52016	0.0410631	25	1.03736	12	0.453823	23	0.632235	27	1.06005	97	4.38175	157	5.92765
comp231096_c0_seq1	fl_ctg_470	1318	411	367	943	(5E-99)	156/309 (50%)	205/309 (66%)	3/309 (0%)	-2	XP_795729.3		cysteine-rich with EGF-like domain protein 2-like	EKC26543.1	e-104	Crassostrea gigas	Cysteine-rich with EGF-like domain protein 2	5.83462	9.01657e-15	78	5.38775	74	4.65863	163	7.45864	462	30.1945	469	35.2671	571	35.8872
comp231098_c0_seq1	fl_ctg_471	2277	621	574	1480	( e-161)	276/576 (47%)	392/576 (68%)	1/576 (0%)	-1	XP_786388.3		putative all-trans-retinol 13,14-reductase-like isoform 2	EKC41606.1	e-175	Crassostrea gigas	Putative all-trans-retinol 13,14-reductase	-4.42646	0.0086013	117	4.6779	111	4.04485	204	5.40324	29	1.09707	25	1.08815	25	0.909487
comp231180_c0_seq1	fl_ctg_472	3570	369	611	1575	( e-172)	296/343 (86%)	310/343 (90%)		-2	XP_002600447.1	Branchiostoma floridae	cAMP-dependent protein kinase	EKC24180.1	8.00E-71	Crassostrea gigas	Protein kinase DC2	-4.95676	0.000385417	242	6.17128	391	9.08763	508	8.58189	77	1.85791	73	2.02659	38	0.881728
comp231195_c0_seq2	fl_ctg_473	2184	427	439	1130	( e-120)	225/432 (52%)	291/432 (67%)	4/432 (0%)	1	XP_002740786.1	Saccoglossus kowalevskii	CG10098-like	EKC32950.1	e-107	Crassostrea gigas	Secernin-2	1.61937	0.0355608	357	14.8814	311	11.8154	466	12.8683	680	26.8199	343	15.5652	546	20.709
comp231203_c0_seq1	fl_ctg_474	2883	581	634	1635	( e-179)	335/594 (56%)	420/594 (70%)	19/594 (3%)	-2	NP_001094364.1	Rattus norvegicus	WD repeat domain 20a	EKC25685.1	0	Crassostrea gigas	WD repeat-containing protein 20	4.87741	0.0041197	39	1.23154	30	0.863414	51	1.06687	165	4.92993	160	5.50031	175	5.0282
comp231236_c0_seq3	fl_ctg_475	1033	260	59.7	143	(0.000002)	25/40 (62%)	34/40 (85%)		-1	XP_002414590.1	Ixodes scapularis	secreted protein, putative					2.52733	0.0181801	48	4.23028	122	9.79945	106	6.18861	145	12.0912	263	25.2329	173	13.8728
comp231248_c0_seq2	fl_ctg_476	2528	864	706	1821	(0)	346/693 (49%)	476/693 (68%)	4/693 (0%)	1	XP_001942987.2		type II inositol-1,4,5-trisphosphate 5-phosphatase	EKC18430.1	e-179	Crassostrea	Type II inositol-1,4,5-trisphosphate 5-phosphatase	-4.9117	0.0198214	76	2.73693	101	3.31502	182	4.34192	17	0.579259	25	0.98011	15	0.491511
comp231259_c1_seq3	fl_ctg_477	1073	176	151	381	(5E-34)	66/115 (57%)	83/115 (72%)	1/115 (0%)	2	AAN16207.1	Mytilus edulis	lysozyme	EKC39289.1	5.00E-28	Crassostrea gigas	Lysozyme, partial	2.12345	0.0412008	27	2.29082	53	4.09844	70	3.93447	65	5.21813	111	10.2526	81	6.25323
comp231288_c0_seq2	fl_ctg_478	2347	544	95.5	236	(0.0000000000000001)	47/87 (54%)	65/87 (74%)		-2	XP_001368840.2	Monodelphis domestica	zinc finger protein 135-like					-6.33369	0.0490623	65	2.52132	43	1.52019	88	2.26129	7	0.256913	9	0.380051	8	0.282356
comp231306_c0_seq1	fl_ctg_479	2085	380	339	870	(3E-90)	170/304 (55%)	209/304 (68%)	11/304 (3%)	2	XP_003217212.1		heparan sulfate glucosamine 3-O-sulfotransferase 3B1-like	EKC18948.1	2.00E-85	Crassostrea	Heparan sulfate glucosamine 3-O-sulfotransferase 3B1	2.26659	0.00291166	135	5.89462	156	6.20813	204	5.90081	352	14.5425	253	12.0261	352	13.9848
comp231312_c0_seq9	fl_ctg_480	2194	448	743	1919	(0)	353/446 (79%)	390/446 (87%)		1	AFI56364.1	Mytilus trossulus	isocitrate dehydrogenase	EKC40376.1	0	NADP	Isocitrate dehydrogenase	1.66679	1.33283e-14	3090	128.218	3010	113.834	4158	114.297	4748	186.413	4524	204.361	5179	195.537
comp231341_c0_seq3	fl_ctg_481	1808	515	424	1091	( e-116)	236/516 (45%)	300/516 (58%)	8/516 (1%)	-2	XP_003225764.1	Anolis carolinensis	sialate O-acetylesterase-like	EKC34474.1	e-116	Crassostrea gigas	Sialate O-acetylesterase	3.21454	0.0225346	40	2.01414	45	2.06517	35	1.1675	94	4.47848	68	3.72754	180	8.24695
comp231359_c0_seq1	fl_ctg_482	1794	196	404	1039	( e-110)	195/196 (99%)	195/196 (99%)		2	ADM88874.1	Cristaria plicata	thioredoxin peroxidase	EKC37672.1	2.00E-82	Crassostrea gigas	Peroxiredoxin-4	-2.06051	0.0182201	288	14.615	590	27.288	593	19.9352	275	13.2042	107	5.91117	230	10.62
comp231418_c0_seq1	fl_ctg_483	1595	197	70.1	170	(0.000000003)	36/101 (35%)	59/101 (58%)	4/101 (3%)	-2	NP_001158496.1	Saccoglossus	growth arrest and DNA-damage-inducible, alpha-like	EKC39863.1	1.00E-16		Growth arrest and DNA-damage-inducible protein GADD45 gamma	2.55769	0.00435815	238	13.5845	95	4.94203	86	3.25181	287	15.4997	290	18.0198	406	21.0855
comp231430_c0_seq1	fl_ctg_484	1393	172	223	567	(2E-55)	100/173 (57%)	129/173 (74%)		2	AEW43448.1	Solen grandis	C-type lectin	EKC39512.1	2.00E-15	Crassostrea gigas	Perlucin	2.27926	0.00478617	589	38.4939	516	30.7355	1119	48.4469	1832	113.286	793	56.4201	1591	94.6103
comp231535_c0_seq3	fl_ctg_485	1484	155	312	800	(2E-82)	152/155 (98%)	154/155 (99%)		-1	ACI28282.1	Cristaria plicata	Cu-Zn superoxide dismutase	EKC26875.1	6.00E-62	Cu-Zn	Superoxide dismutase	-2.22528	0.000247849	343	21.0421	440	24.6015	465	18.8976	157	9.11311	104	6.94563	225	12.5594
comp231557_c2_seq1	fl_ctg_486	3139	771	914	2361	(0)	476/773 (61%)	572/773 (73%)	1/773 (0%)	-2	XP_969110.2	Tribolium castaneum	similar to AGAP006949-PA	EKC25512.1	0	Crassostrea gigas	AFG3-like protein 2	-2.25154	0.00589458	391	11.34	435	11.4985	661	12.6998	229	6.28413	131	4.13611	196	5.17231
comp231589_c0_seq1	fl_ctg_487	2395	555	452	1163	( e-124)	269/591 (45%)	336/591 (56%)	1/591 (0%)	1	XP_003219938.1	Anolis carolinensis	protein Red-like	EKC18768.1	3.00E-62	Crassostrea gigas	Protein Red	-3.4915	0.000243754	241	9.16093	425	14.724	407	10.2489	115	4.13612	53	2.19322	98	3.38953
comp231611_c1_seq1	fl_ctg_488	2230	573	640	1652	(0)	320/589 (54%)	397/589 (67%)		-1	XP_003400400.1	Bombus terrestris	pre-mRNA-splicing factor SLU7-like	EKC20975.1	0	Crassostrea gigas	Pre-mRNA-splicing factor SLU7	-1.75969	0.0448815	276	11.2676	298	11.088	429	11.6022	168	6.48941	141	6.26652	171	6.352
comp231613_c0_seq1	fl_ctg_489	931	102	133	335	(9E-29)	67/98 (68%)	77/98 (78%)		-3	NP_001084708.1	Xenopus laevis	heat shock 10kDa protein 1 (chaperonin 10)					5.34478	0.00492279	28	2.73802	66	5.88216	144	9.32825	218	20.1701	243	25.8683	543	48.3136
comp231662_c0_seq2	fl_ctg_490	2776	602	461	1186	( e-127)	264/493 (53%)	316/493 (64%)	7/493 (1%)	2	XP_002742034.1	Saccoglossus	fork-head box K transcription factor	EKC32265.1	e-166	Crassostrea gigas	Forkhead box protein K1	-3.90715	0.00548052	174	5.70634	208	6.21708	256	5.5617	48	1.48944	40	1.42808	51	1.52184
comp231686_c0_seq1	fl_ctg_491	1336	355	286	731	(2E-74)	155/358 (43%)	218/358 (60%)	2/358 (0%)	1	NP_001096371.1	Xenopus	activating signal cointegrator 1 complex subunit 1	EKC34872.1	e-103	Crassostrea	Activating signal cointegrator 1 complex subunit 1	2.77373	0.00192444	68	4.63373	62	3.85059	66	2.97937	117	7.54363	163	12.0919	195	12.0906
comp231727_c0_seq1	fl_ctg_492	1624	319	401	1031	( e-109)	190/309 (61%)	237/309 (76%)	5/309 (1%)	-2	NP_001098254.1	Oryzias latipes	zinc finger protein 183					2.43709	0.0307889	187	10.4829	157	8.02151	82	3.0452	204	10.8204	262	15.9892	479	24.4326
comp231756_c0_seq1	fl_ctg_493	2325	289	60.8	146	(0.000003)	60/229 (26%)	106/229 (46%)	17/229 (7%)	1	ACO15733.1	Caligus clemensi	Transmembrane protein 45B	EKC29022.1	2.00E-10	Crassostrea gigas	Transmembrane protein 45B	4.60162	0.00292747	38	1.48795	25	0.892194	59	1.53044	158	5.85376	140	5.96784	156	5.55803
comp231823_c0_seq2	fl_ctg_494	1316	343	209	533	(2E-51)	132/365 (36%)	189/365 (51%)	44/365 (12%)	2	XP_003728003.1	Strongylocentrotus	zinc finger protein 830-like isoform 1					3.6122	0.0146122	19	1.31439	14	0.882703	39	1.78729	58	3.79641	96	7.22982	53	3.3361
comp231830_c1_seq1	fl_ctg_495	3999	304	160	405	(5E-36)	76/173 (43%)	108/173 (62%)		1	XP_002738358.1	Saccoglossus kowalevskii	testis expressed 264-like					-2.25967	0.044964	345	7.85408	254	5.27017	371	5.59513	128	2.75715	81	2.00745	162	3.3557
comp231909_c0_seq1	fl_ctg_496	1774	553	551	1421	( e-154)	311/572 (54%)	382/572 (66%)	23/572 (4%)	3	NP_001088220.1	Xenopus laevis	RIO kinase 2	EKC39432.1	e-172	Crassostrea gigas	Serine/threonine-protein kinase RIO2	3.05188	0.000265138	65	3.3357	119	5.5659	116	3.94359	193	9.37141	263	14.6931	311	14.522
comp231924_c1_seq1	fl_ctg_497	1887	350	87	214	(0.00000000000003)	44/86 (51%)	56/86 (65%)	3/86 (3%)	2	AAH85591.1	Danio rerio	Zgc:77060 protein	EKC21110.1	7.00E-65	Crassostrea gigas	Nuclear factor interleukin-3-regulated protein	4.94276	0.00426415	56	2.70174	19	0.835457	46	1.47019	147	6.71037	242	12.7103	121	5.31169
comp231949_c2_seq2	fl_ctg_498	1868	131	79.3	194	(0.000000000005)	49/126 (38%)	67/126 (53%)	3/126 (2%)	2	ABG01813.1	Gryllus pennsylvanicus	putative accessory gland protein					20.954	5.20653e-20	36	1.7545	34	1.51023	39	1.25914	608	28.0368	733	38.8901	651	28.8685
comp231953_c0_seq4	fl_ctg_499	593	376	283	723	(3E-74)	137/139 (98%)	139/139 (100%)		1	ACM77788.1	Octopus vulgaris	actin	EKC31894.1	1.00E-76	Crassostrea gigas	Actin, adductor muscle	-3.11325	4.44089e-16	3740	574.176	3408	476.856	6338	644.592	1349	195.956	1090	182.173	1148	160.364
comp232032_c0_seq3	fl_ctg_500	1955	551	473	1217	( e-130)	253/530 (47%)	324/530 (61%)	10/530 (1%)	-3	NP_001029378.1	Bos taurus	sterol O-acyltransferase 1	EKC38513.1	e-177	Crassostrea gigas	Sterol O-acyltransferase 1	2.79995	0.042892	24	1.11762	37	1.57035	68	2.09773	142	6.25666	49	2.48406	106	4.49137
comp232190_c0_seq1	fl_ctg_501	1978	445	229	583	(5E-57)	132/348 (37%)	195/348 (56%)	36/348 (10%)	-3	XP_001200004.2	Strongylocentrotus purpuratus	F-box only protein 4-like	EKC18204.1	8.00E-91	Crassostrea gigas	F-box only protein 4	4.02774	0.00020208	75	3.45194	61	2.55886	163	4.96991	329	14.3275	203	10.1714	451	18.8873
comp232264_c0_seq1	fl_ctg_502	1802	341	419	1078	( e-114)	218/346 (63%)	268/346 (77%)		1	XP_785178.2		rhabdoid tumor deletion region protein 1-like	EKC18845.1	9.00E-09	Crassostrea gigas	Armadillo repeat-containing protein 4	-2.73183	0.00115942	182	9.19485	341	15.7015	448	14.9938	120	5.73624	55	3.02496	125	5.74612
comp232274_c0_seq1	fl_ctg_503	675	206	61.2	147	(0.0000003)	30/80 (37%)	42/80 (52%)	2/80 (2%)	-3	XP_003457303.1	Oreochromis niloticus	granulins					-13.0744	0.0341457	2494	336.373	363	44.6216	2114	188.881	31	3.95602	145	21.29	140	17.1808
comp232279_c0_seq2	fl_ctg_504	2510	557	110	276	(2E-21)	56/86 (65%)	66/86 (76%)		-3	XP_002731877.1		WW domain-containing adapter with a coiled-coil	EKC27654.1	5.00E-29		WW domain-containing adapter protein with coiled-coil, partial	7.28383	0.000871658	39	1.41455	12	0.396689	21	0.504583	187	6.41755	144	5.68592	141	4.65334
comp232290_c1_seq1	fl_ctg_505	1624	298	148	373	(8E-33)	95/306 (31%)	155/306 (50%)	1/306 (0%)	-2	XP_002718408.1	Oryctolagus	chromosome 10 open reading frame 107-like					-2.15516	0.0447522	134	7.51185	145	7.4084	191	7.09308	98	5.19806	62	3.78371	23	1.17317
comp232311_c0_seq1	fl_ctg_506	2153	508	426	1094	( e-116)	222/491 (45%)	337/491 (68%)	6/491 (1%)	-2	XP_002734658.1	Saccoglossus kowalevskii	heat shock 70kDa protein 2-like	EKC26064.1	e-119	Crassostrea gigas	Heat shock 70 kDa protein 14	4.62454	4.49659e-05	56	2.36795	59	2.27379	89	2.49306	228	9.12204	270	12.4289	289	11.1192
comp232317_c0_seq1	fl_ctg_507	2664	718	666	1718	(0)	342/696 (49%)	477/696 (68%)	8/696 (1%)	1	XP_002736593.1	Saccoglossus	tetratricopeptide repeat domain 16-like	EKC23448.1	0	Crassostrea gigas	Tetratricopeptide repeat protein 16	-3.77192	0.049657	113	3.86164	92	2.86547	107	2.42235	25	0.808364	22	0.818466	24	0.746271
comp232374_c0_seq18	fl_ctg_508	1693	1005	169	428	(4E-39)	129/482 (26%)	209/482 (43%)	83/482 (17%)	2	XP_002161711.1	Hydra magnipapillata	similar to AGAP011617-PA	EKC38269.1	5.00E-16	Crassostrea gigas	Carboxypeptidase B	1.9378	2.88877e-05	4841	260.319	4860	238.189	7236	257.768	11726	596.615	7417	434.194	8541	417.899
comp232384_c0_seq3	fl_ctg_509	1523	221	199	506	(3E-48)	98/210 (46%)	127/210 (60%)	1/210 (0%)	-2	XP_002737160.1	Saccoglossus kowalevskii	zinc finger protein 313-like	EKC40857.1	5.00E-10	Crassostrea gigas	E3 ubiquitin-protein ligase KCMF1	2.00059	0.013288	115	6.87426	105	5.72047	146	5.7815	235	13.2913	176	11.4531	213	11.5851
comp232390_c0_seq1	fl_ctg_510	3368	555	923	2386	(0)	444/553 (80%)	494/553 (89%)		2	XP_003730152.1		tetratricopeptide repeat protein 26-like	EKC33409.1	0	Crassostrea gigas	Tetratricopeptide repeat protein 26	-2.46371	0.00152062	414	11.1907	490	12.0716	941	16.8502	227	5.8057	184	5.41449	199	4.89441
comp232467_c0_seq1	fl_ctg_511	2295	222	318	815	(7E-84)	158/207 (76%)	173/207 (83%)	5/207 (2%)	-2	NP_001155346.1	Ovis aries	ras-related protein Rab-21	EKC19528.1	3.00E-92	Crassostrea gigas	Ras-related protein Rab-21	5.46876	3.6435e-05	30	1.19005	54	1.95233	91	2.39137	315	11.823	262	11.3144	188	6.7857
comp232503_c0_seq1	fl_ctg_512	2396	402	310	794	(2E-81)	149/370 (40%)	224/370 (60%)	5/370 (1%)	-1	NP_001092207.1	Danio rerio	28S ribosomal protein S29, mitochondrial	EKC31817.1	6.00E-11	Crassostrea gigas	28S ribosomal protein S29, mitochondrial	2.03926	0.00916123	114	4.33158	201	6.96068	306	7.70233	293	10.5337	338	13.9811	407	14.0711
comp232519_c0_seq1	fl_ctg_513	1906	249	386	992	( e-104)	179/236 (75%)	204/236 (86%)	1/236 (0%)	-2	XP_002735994.1	Saccoglossus	Der1-like domain family, member 2-like	EKC32336.1	e-103	Crassostrea gigas	Derlin-2	3.978	0.000247198	48	2.29269	38	1.65426	114	3.60719	215	9.71665	203	10.5557	216	9.38751
comp232519_c0_seq2	fl_ctg_514	254	239	82	201	(0.00000000000004)	34/43 (79%)	42/43 (97%)		-2	XP_003211711.1	Meleagris gallopavo	derlin-2-like	EKC32336.1	5.00E-17	Crassostrea gigas	Derlin-2	3.06485	0.000229241	12	4.30106	18	5.88005	14	3.32416	29	9.8348	36	14.0469	51	16.6324
comp232536_c0_seq1	fl_ctg_515	4182	1266	504	1297	( e-139)	249/373 (66%)	291/373 (78%)	3/373 (0%)	-3	CAC10445.1	Sphaerechinus granularis	CDC2L5 protein kinase	EKC19185.1	e-170	Crassostrea gigas	Cell division cycle 2-related protein kinase 7	-2.62999	0.0334127	284	6.18247	213	4.22608	412	5.94156	99	2.03916	87	2.0618	108	2.13924
comp232587_c0_seq6	fl_ctg_516	1661	223	157	398	(1E-35)	79/114 (69%)	86/114 (75%)		2	XP_002415663.1	Ixodes scapularis	alternative splicing factor ASF/SF2, putative	EKC33223.1	1.00E-41	Crassostrea gigas	Splicing factor, arginine/serine-rich 1	-2.28175	0.0255084	125	6.85123	129	6.4441	262	9.51303	58	3.00787	59	3.52042	68	3.39124
comp232598_c0_seq1	fl_ctg_517	4180	454	63.9	154	(0.0000006)	54/188 (28%)	84/188 (44%)	7/188 (3%)	1	YP_003622129.1	Leuconostoc kimchii IMSNU	signal recognition particle receptor FtsY					4.39579	1.22092e-07	453	9.8662	94	1.86592	582	8.39719	1122	23.1216	1500	35.5653	1412	27.9819
comp232611_c0_seq1	fl_ctg_518	1637	74	126	317	(3E-26)	55/74 (74%)	67/74 (90%)		3	XP_002742136.1	Saccoglossus	transmembrane protein 167B-like					1.97556	0.0205815	111	6.17308	94	4.76455	159	5.85782	160	8.41923	205	12.4113	236	11.9422
comp232678_c0_seq2	fl_ctg_519	1169	273	291	745	(4E-76)	156/273 (57%)	186/273 (68%)	7/273 (2%)	-2	NP_001040321.1	Bombyx mori	microtubule-associated protein RP/EB family member 3	EKC21876.1	9.00E-78	Crassostrea	Microtubule-associated protein RP/EB family member 3	2.15105	0.0319856	53	4.12752	46	3.26502	68	3.50818	81	5.96859	100	8.47808	124	8.78672
comp232699_c1_seq2	fl_ctg_520	1285	749	112	281	(3E-22)	66/172 (38%)	94/172 (54%)	3/172 (1%)	3	XP_002723547.1	Oryctolagus	phosphoinositide-3-kinase adaptor protein 1					-10.6884	0.000283594	279	19.7665	475	30.6713	285	13.3761	38	2.54731	18	1.38829	31	1.99838
comp232712_c0_seq3	fl_ctg_521	2208	635	770	1987	(0)	390/560 (69%)	454/560 (81%)		2	XP_002736889.1		acyl-Coenzyme A dehydrogenase, very long chain-like	EKC35162.1	0		Very long-chain specific acyl-CoA dehydrogenase, mitochondrial	4.48195	0.0418295	25	1.03079	17	0.63884	37	1.01062	93	3.62815	41	1.84033	173	6.49033
comp232832_c0_seq1	fl_ctg_522	2613	291	154	390	(2E-34)	76/140 (54%)	106/140 (75%)	3/140 (2%)	-3	XP_003444854.1	Oreochromis niloticus	transcription factor HES-4-B-like	EKC30678.1	6.00E-26	Crassostrea gigas	Transcription factor HES-1-B	4.26118	0.00222743	42	1.46331	34	1.07965	89	2.05418	189	6.23051	197	7.47203	183	5.80138
comp232865_c1_seq1	fl_ctg_523	1034	283	224	570	(6E-56)	116/257 (45%)	165/257 (64%)	4/257 (1%)	-2	XP_001499160.2	Equus caballus	surfeit locus protein 1-like	EKC33586.1	2.00E-23	Crassostrea gigas	Surfeit locus protein 1	-1.8826	0.035804	129	11.3579	91	7.30236	209	12.1903	66	5.49825	38	3.64229	87	6.96977
comp232882_c0_seq1	fl_ctg_524	2099	284	72.4	176	(0.0000000008)	34/40 (85%)	36/40 (90%)		-2	BAE54433.1	Octopus vulgaris	tropomyosin					3.03391	0.012049	48	2.08188	107	4.22974	20	0.574652	207	8.49491	124	5.85492	163	6.43272
comp232940_c1_seq3	fl_ctg_525	819	68	95.1	235	(0.00000000000000003)	48/68 (70%)	51/68 (75%)		1	XP_797211.1		protein transport protein Sec61 subunit gamma-like	EKC33064.1	5.00E-19	Crassostrea gigas	transport protein Sec61 subunit gamma	1.95376	0.024306	47	5.22446	42	4.25508	95	6.99563	121	12.7263	79	9.55994	95	9.60858
comp232950_c0_seq6	fl_ctg_526	1435	375	333	854	(1E-88)	181/330 (54%)	225/330 (68%)	1/330 (0%)	-3	NP_001120214.1	Xenopus (Silurana) tropicalis	methyltransferase like 15	EKC41904.1	2.00E-90		Putative S-adenosyl-L-methionine-dependent methyltransferase METT5D1	2.56067	0.0175471	49	3.10865	39	2.25504	68	2.85788	114	6.84312	116	8.01158	105	6.06118
comp232957_c0_seq1	fl_ctg_527	1642	188	125	314	(6E-26)	77/157 (49%)	97/157 (61%)	4/157 (2%)	-2	XP_002428686.1	Pediculus humanus corporis	protein phosphatase inhibitor, putative	EKC34456.1	8.00E-36	Crassostrea gigas	Protein phosphatase inhibitor 2	2.72868	0.000633563	104	5.76618	84	4.24471	126	4.62791	255	13.3773	211	12.7357	259	13.0661
comp232964_c0_seq1	fl_ctg_528	1192	468	122	306	(3E-25)	68/191 (35%)	101/191 (52%)	4/191 (2%)	1	XP_003407644.1	Loxodonta africana	sperm-associated antigen 8-like	EKC24235.1	9.00E-79	Crassostrea gigas	Sperm-associated antigen 8	-2.3598	0.00914419	172	13.1365	102	7.10013	180	9.10717	55	3.97455	39	3.24265	72	5.00352
comp232975_c0_seq1	fl_ctg_529	3359	784	301	772	(1E-78)	150/347 (43%)	201/347 (57%)	26/347 (7%)	-3	XP_002410132.1	Ixodes scapularis	zinc finger protein, putative	EKC34651.1	1.00E-46	Crassostrea gigas	Zinc finger and BTB domain-containing protein 24	5.8154	0.00133977	50	1.35515	40	0.98808	37	0.664323	266	6.82139	235	6.93378	147	3.62516
comp233006_c2_seq9	fl_ctg_530	3598	1125	389	998	( e-105)	274/1052 (26%)	464/1052 (44%)	65/1052 (6%)	-1	XP_002129919.1	Ciona	similar to surfactant B protein, putative	EKC30360.1	e-173	Crassostrea gigas	Proactivator polypeptide	-3.90824	0.000477139	478	12.0947	392	9.03997	398	6.67128	128	3.06443	64	1.76291	92	2.1181
comp233156_c0_seq1	fl_ctg_531	1241	375	268	684	(5E-69)	128/135 (94%)	132/135 (97%)		3	AEI87381.1	Epinephelus bruneus	beta actin, partial	EKC39176.1	2.00E-71	Crassostrea gigas	Actin, cytoplasmic	-2.89139	2.50691e-05	278	20.3939	221	14.7762	431	20.9456	69	4.78937	87	6.94799	111	7.40919
comp233167_c0_seq6	fl_ctg_532	862	166	78.2	191	(0.000000000004)	35/66 (53%)	48/66 (72%)		2	EGI61912.1	Acromyrmex echinatior	Protein SFRS12IP1	EKC22881.1	8.00E-17	Crassostrea gigas	Protein SFRS12IP1	4.57489	2.03602e-05	26	2.74596	32	3.08024	30	2.09895	96	9.59323	117	13.4521	132	12.6849
comp233197_c0_seq1	fl_ctg_533	2577	556	201	510	(2E-48)	176/552 (31%)	259/552 (46%)	33/552 (5%)	1	NP_001161521.1	Saccoglossus kowalevskii	CREB-like transcription factor	EKC41829.1	e-107		Cyclic AMP-responsive element-binding protein 3-like protein 2	2.31015	3.111e-08	1477	52.1788	1356	43.6604	1912	44.7467	3828	127.955	2456	94.4552	3056	98.2332
comp233266_c0_seq1	fl_ctg_534	1736	166	92	227	(0.0000000000000007)	53/124 (42%)	68/124 (54%)	2/124 (1%)	3	XP_972603.1	Tribolium castaneum	similar to lethal 35Di					2.16547	6.65659e-06	392	20.5572	414	19.7876	996	34.6017	964	47.8331	937	53.4936	1236	58.9777
comp233348_c0_seq1	fl_ctg_535	2795	329	196	498	(5E-47)	87/115 (75%)	94/115 (81%)		-1	XP_001812076.1	Tribolium castaneum	similar to zinc finger protein	EKC18851.1	4.00E-53	Crassostrea gigas	Krueppel-like factor 5	2.38568	0.0278694	96	3.12692	92	2.73117	125	2.69722	222	6.84183	170	6.02808	245	7.26112
comp233389_c0_seq6	fl_ctg_536	1084	203	232	592	(2E-58)	115/200 (57%)	139/200 (69%)	1/200 (0%)	3	XP_001896264.1		cyclophilin-type peptidyl-prolyl cis-trans isomerase-15, Bmcyp-5	EKC18281.1	9.00E-53	Crassostrea gigas	Peptidyl-prolyl cis-trans isomerase B	-2.35725	0.0418055	74	6.21484	87	6.65936	90	5.00727	25	1.98661	25	2.28572	41	3.1331
comp233390_c0_seq1	fl_ctg_537	1061	92	160	406	(6E-37)	78/90 (86%)	86/90 (95%)	1/90 (1%)	2	CBN80607.1	Dicentrarchus labrax	Small nuclear ribonucleoprotein E	EKC36056.1	1.00E-42	Crassostrea gigas	Small nuclear ribonucleoprotein E	-2.75967	0.000596239	177	15.1875	204	15.9535	372	21.1454	102	8.28106	22	2.05504	106	8.2758
comp233391_c0_seq4	fl_ctg_538	3343	647	193	490	(5E-46)	125/377 (33%)	190/377 (50%)	5/377 (1%)	1	XP_003247586.1		PDZ and LIM domain protein Zasp-like isoform 2	EKC26353.1	2.00E-98	Crassostrea gigas	PDZ and LIM domain protein 1	-1.63214	0.0252537	632	17.2111	946	23.4799	883	15.9299	450	11.5952	308	9.13117	549	13.6036
comp233420_c1_seq7	fl_ctg_539	954	1813	142	359	(2E-31)	92/314 (29%)	126/314 (40%)	12/314 (3%)	3	XP_003074557.1	Ostreococcus tauri	protein kinase, putative (ISS)	EKC21103.1	4.00E-40		Signal peptide, CUB and EGF-like domain-containing protein 1	-6.86245	0.00404666	48	4.58058	144	12.5244	128	8.09187	21	1.89615	11	1.14276	8	0.694642
comp233474_c0_seq1	fl_ctg_540	1942	515	238	607	(7E-60)	143/351 (40%)	205/351 (58%)	7/351 (1%)	3	XP_003371191.1	Trichinella spiralis	sodium Bile acid symporter family protein	EKC34232.1	1.00E-96	Crassostrea gigas	Ileal sodium/bile acid cotransporter	3.26045	0.0380426	20	0.937581	43	1.83722	25	0.776387	87	3.85897	41	2.09241	130	5.54515
comp233499_c0_seq5	fl_ctg_541	2353	354	263	671	(4E-67)	155/337 (45%)	205/337 (60%)	8/337 (2%)	-1	XP_002740474.1	Saccoglossus kowalevskii	Zinc transporter ZIP1-like	EKC32098.1	4.00E-86	Crassostrea gigas	Zinc transporter ZIP1	3.84358	0.0450648	22	0.851194	20	0.705262	37	0.948347	76	2.78223	54	2.27449	115	4.04851
comp233535_c0_seq4	fl_ctg_542	1150	119	189	479	(2E-45)	96/119 (80%)	100/119 (84%)		-3	AAM94277.1	Chlamys farreri	small nuclear ribonucleoprotein D2-like protein	EKC43103.1	1.00E-47	Crassostrea gigas	Putative small nuclear ribonucleoprotein Sm D2	1.64118	0.0410406	158	12.508	137	9.88473	418	21.9213	287	21.4974	334	28.7846	300	21.6094
comp233546_c0_seq1	fl_ctg_543	1764	244	279	713	(3E-72)	131/226 (57%)	171/226 (75%)	1/226 (0%)	-1	XP_002736134.1	Saccoglossus kowalevskii	6-phosphogluconolactonase-like	EKC22063.1	5.00E-92	Crassostrea gigas	6-phosphogluconolactonase	-6.14701	0.0228036	51	2.63208	66	3.10447	86	2.94027	9	0.439486	12	0.674209	6	0.281755
comp233556_c0_seq1	fl_ctg_544	2120	1741	1046	2706	(0)	525/597 (87%)	544/597 (91%)		2	ACF39935.1	Cristaria plicata	alpha2-macroglobulin	EKC20077.1	e-129	Crassostrea gigas	Pregnancy zone protein	-5.23283	1.80218e-11	618	26.5388	674	26.3795	1041	29.6144	141	5.72907	88	4.11395	147	5.74382
comp233699_c0_seq4	fl_ctg_545	2526	368	145	365	(1E-31)	92/328 (28%)	173/328 (52%)	3/328 (0%)	-3	XP_002926597.1	Ailuropoda melanoleuca	protein FAM81A-like	EKC23267.1	1.00E-81	Crassostrea gigas	Protein FAM81B	6.55422	4.38176e-06	185	6.66755	52	1.7081	144	3.43808	986	33.6236	464	18.2053	723	23.7096
comp233720_c0_seq1	fl_ctg_546	1802	220	432	1112	( e-118)	212/219 (96%)	217/219 (99%)		-1	BAD32700.1	Doryteuthis pealeii	Rab3	EKC30136.1	e-118	Crassostrea gigas	Ras-related protein Rab-3	-1.99496	0.0284784	141	7.12348	233	10.7286	332	11.1114	96	4.58899	80	4.39994	117	5.37837
comp233726_c2_seq1	fl_ctg_547	1669	314	99	245	(0.000000000000000006)	50/92 (54%)	69/92 (75%)	1/92 (1%)	1	XP_002424473.1	Pediculus humanus corporis	protein C9orf78, putative					3.04257	0.0442474	21	1.14549	22	1.09373	46	1.66222	106	5.4708	61	3.62231	53	2.6305
comp233733_c0_seq4	fl_ctg_548	1811	703	296	759	(2E-77)	133/249 (53%)	177/249 (71%)		1	XP_002732611.1	Saccoglossus	TBC1 domain family, member 23-like	EKC24299.1	1.00E-95	Crassostrea gigas	TBC1 domain family member 23	10.3434	0.000673456	5	0.25135	8	0.366534	26	0.865849	95	4.51862	84	4.59698	135	6.17497
comp233768_c0_seq4	fl_ctg_549	1514	569	99	245	(0.000000000000000005)	74/214 (34%)	102/214 (47%)	10/214 (4%)	3	BAD32552.1	Mus musculus	mKIAA1844 protein	EKC27653.1	4.00E-30	Crassostrea	WW domain-containing adapter protein with coiled-coil	5.11378	1.35241e-05	52	3.12684	8	0.438436	85	3.38595	208	11.8342	159	10.4084	235	12.8576
comp233793_c0_seq4	fl_ctg_550	2735	213	160	406	(2E-36)	91/175 (52%)	111/175 (63%)	2/175 (1%)	-3	NP_001187462.1	Ictalurus punctatus	gamma-glutamylcyclotransferase precursor	EKC19064.1	e-110	Crassostrea gigas	Ubiquitin carboxyl-terminal hydrolase 15	-3.31561	0.0210092	151	5.02629	163	4.94507	197	4.34406	34	1.07084	49	1.77562	45	1.36293
comp233877_c0_seq3	fl_ctg_551	1661	353	227	578	(1E-56)	124/296 (41%)	188/296 (63%)	1/296 (0%)	-2	XP_001178893.2	Strongylocentrotus	retinol dehydrogenase 12-like	EKC30553.1	4.00E-64	Crassostrea gigas	Retinol dehydrogenase 13	2.10219	0.0294929	54	2.95973	80	3.99634	143	5.19223	135	7.00108	118	7.04084	223	11.1213
comp233897_c0_seq1	fl_ctg_552	1250	246	234	598	(5E-59)	127/242 (52%)	155/242 (64%)		-1	XP_580096.2	Rattus norvegicus	Yip1 domain family, member 4-like	EKC31391.1	2.00E-82	Crassostrea gigas	Protein YIPF4	1.81704	0.0497866	41	2.98608	90	5.97413	161	7.76789	149	10.2678	110	8.72157	169	11.1994
comp233921_c0_seq1	fl_ctg_553	2142	482	658	1698	(0)	316/462 (68%)	367/462 (79%)		-2	XP_002429221.1	Pediculus humanus	U4/U6.U5 tri-snRNP-associated protein, putative	EKC29293.1	0	Crassostrea gigas	U4/U6.U5 tri-snRNP-associated protein 2	2.28699	0.000734919	220	9.35042	152	5.88798	268	7.54575	420	16.89	368	17.0271	444	17.1705
comp233940_c0_seq4	fl_ctg_554	2784	540	442	1138	( e-121)	270/562 (48%)	335/562 (59%)	22/562 (3%)	-1	XP_002740329.1		ADP-ribosylation factor GTPase activating protein 2-like	EKC39039.1	0	Crassostrea	ADP-ribosylation factor GTPase-activating protein 2	2.0045	0.0127301	210	6.86717	217	6.46745	238	5.15579	470	14.5422	359	12.7802	314	9.34286
comp233966_c1_seq1	fl_ctg_555	1532	255	358	920	(3E-96)	182/254 (71%)	204/254 (80%)		-1	XP_001659937.1	Aedes aegypti	hydroxyacyl dehydrogenase	EKC32093.1	1.00E-79	Crassostrea gigas	3-hydroxyacyl-CoA dehydrogenase type-2	-2.1867	0.0417597	72	4.2786	168	9.09898	229	9.01497	61	3.42983	46	2.97585	69	3.73087
comp234030_c0_seq1	fl_ctg_556	865	468	113	282	(1E-22)	88/252 (34%)	117/252 (46%)	25/252 (9%)	2	XP_002743887.1	Callithrix jacchus	nuclear pore complex protein Nup50	EKC39344.1	2.00E-24		Transforming growth factor-beta receptor-associated protein 1	2.57561	0.0287744	6	0.631485	27	2.58994	53	3.69528	49	4.87956	65	7.44748	58	5.55433
comp234058_c0_seq3	fl_ctg_557	1389	263	189	481	(2E-45)	105/250 (42%)	144/250 (57%)	15/250 (6%)	-1	GAA37561.1	Clonorchis sinensis	sperm flagellar protein 1	EKC38892.1	8.00E-68	Crassostrea gigas	Sperm flagellar protein 1	-4.11396	0.0191992	42	2.7528	61	3.64393	128	5.5577	18	1.11628	14	0.998936	13	0.775284
comp234096_c0_seq3	fl_ctg_558	1869	169	216	549	(4E-53)	108/164 (65%)	126/164 (76%)	1/164 (0%)	1	ABA25916.1	Rhipicephalus	phospholipid-hydroperoxide glutathione peroxidase	EKC30622.1	6.00E-32	Crassostrea gigas	Glutathione peroxidase	-2.24973	0.00455426	250	12.1775	246	10.9211	456	14.7144	96	4.42449	123	6.52241	128	5.6731
comp234129_c0_seq1	fl_ctg_559	2252	406	572	1474	( e-160)	251/399 (62%)	329/399 (82%)	1/399 (0%)	1	NP_001191578.1	Aplysia californica	pannexin 3	EKC27647.1	e-171	Crassostrea gigas	Innexin unc-9	3.04865	0.00433197	80	3.23407	56	2.0633	98	2.62449	233	8.91228	190	8.36175	173	6.36352
comp234168_c0_seq2	fl_ctg_560	3209	456	371	953	(1E-99)	184/342 (53%)	228/342 (66%)	23/342 (6%)	3	XP_002432182.1	Pediculus	Heterogeneous nuclear ribonucleoprotein A1, putative	EKC23392.1	e-108	Crassostrea gigas	TAR DNA-binding protein 43	-3.2295	0.0282999	148	4.19875	161	4.16292	260	4.88642	59	1.58374	46	1.42069	41	1.05836
comp234188_c0_seq4	fl_ctg_561	1626	305	302	773	(3E-79)	152/304 (50%)	205/304 (67%)		-3	XP_002739949.1	Saccoglossus	ubiquitin thioesterase OTU1-like					4.4598	0.0244549	11	0.615886	14	0.714414	28	1.03854	70	3.70833	55	3.35239	62	3.15857
comp234196_c1_seq3	fl_ctg_562	243	1210	81.3	199	(0.00000000000006)	31/72 (43%)	40/72 (55%)		2	XP_003724151.1		neurogenic locus notch homolog protein 1-like, partial	EKC32088.1	1.00E-17	Crassostrea gigas	Fibropellin-1	-1.53184	0.034592	49	18.3577	66	22.5362	82	20.3514	35	12.4069	35	14.2749	38	12.9538
comp234221_c0_seq2	fl_ctg_563	2586	624	855	2210	(0)	448/628 (71%)	516/628 (82%)	6/628 (0%)	3	XP_002128218.1	Ciona intestinalis	similar to RIKEN cDNA 1700003M02					-5.70422	8.51547e-05	345	12.1456	599	19.2194	1064	24.8142	96	3.19774	78	2.98936	111	3.55561
comp234240_c0_seq2	fl_ctg_564	1928	380	94.4	233	(0.0000000000000002)	55/184 (29%)	95/184 (51%)	1/184 (0%)	2	AAL29193.1	Acropora millepora	AF323680_1 nuclear receptor Amtll	EKC26839.1	4.00E-97	Crassostrea gigas	Nuclear receptor subfamily 0 group B member 1	2.60249	0.0140456	74	3.49424	20	0.860727	140	4.37934	204	9.11432	166	8.53322	113	4.85502
comp234245_c1_seq3	fl_ctg_565	1590	2245	102	254	(5E-19)	60/135 (44%)	81/135 (60%)	6/135 (4%)	1	NP_001191640.1	Aplysia californica	CREB-binding protein	EKC42766.1	1.00E-19	Crassostrea gigas	CREB-binding protein	1.81276	0.0048257	207	11.8523	224	11.6894	271	10.2792	390	21.1285	364	22.689	324	16.8798
comp234247_c0_seq8	fl_ctg_566	2058	121	78.6	192	(0.00000000001)	45/113 (39%)	61/113 (53%)		3	BAH72327.1	Acyrthosiphon pisum	ACYPI000034	EKC37019.1	1.00E-20	Crassostrea gigas	V-type proton ATPase subunit G	2.59189	0.00263524	163	7.21058	115	4.63655	100	2.9305	226	9.45941	240	11.5579	407	16.3821
comp234272_c0_seq2	fl_ctg_567	1959	100	76.3	186	(0.00000000005)	34/56 (60%)	43/56 (76%)	1/56 (1%)	3	XP_785269.2	Strongylocentrotus purpuratus	selenoprotein K-like					1.50177	0.0301137	303	14.0811	340	14.4008	592	18.2253	540	23.7444	459	23.2215	529	22.3687
comp234309_c0_seq2	fl_ctg_568	1395	138	152	384	(3E-34)	73/127 (57%)	89/127 (70%)		3	XP_002739405.1	Saccoglossus	transmembrane protein 107-like					-2.38574	0.0140805	92	6.00401	156	9.27882	233	10.0732	66	4.07541	32	2.27346	70	4.15665
comp234327_c1_seq11	fl_ctg_569	1274	261	291	744	(5E-76)	144/195 (73%)	162/195 (83%)	14/195 (7%)	-2	XP_002732263.1	Saccoglossus	splicing factor, arginine/serine-rich 4-like	EKC28616.1	6.00E-80	Crassostrea gigas	Splicing factor, arginine/serine-rich 4	1.75783	1.12948e-05	500	35.7296	431	28.0705	612	28.9714	692	46.7884	764	59.4341	840	54.6172
comp234327_c1_seq18	fl_ctg_570	524	274	157	398	(1E-36)	80/135 (59%)	92/135 (68%)	1/135 (0%)	-2	XP_002732262.1		splicing factor, arginine/serine-rich 4-like	EKC28616.1	1.00E-42	Crassostrea gigas	Splicing factor, arginine/serine-rich 4	-4.14711	0.0183043	22	3.82225	28	4.43373	32	3.68304	5	0.821939	7	1.32397	5	0.79042
comp234345_c0_seq4	fl_ctg_571	2911	855	1037	2682	(0)	531/849 (62%)	652/849 (76%)	13/849 (1%)	2	XP_002735093.1	Saccoglossus kowalevskii	peroxisomal lon protease-like	EKC35458.1	0	Crassostrea gigas	Peroxisomal Lon protease-like protein 2	2.30896	0.0190464	102	3.18996	133	3.79098	173	3.58419	225	6.65796	245	8.34134	323	9.19136
comp234362_c0_seq5	fl_ctg_572	1454	209	149	375	(4E-33)	85/154 (55%)	111/154 (72%)	4/154 (2%)	-2	EHJ68000.1	Danaus plexippus	putative Programmed cell death protein	EKC22349.1	1.00E-47	Crassostrea gigas	Programmed cell death protein 10	5.34368	0.000210024	25	1.56532	26	1.48372	38	1.57618	113	6.69445	141	9.61096	142	8.0899
comp234431_c0_seq2	fl_ctg_573	1610	385	149	376	(4E-33)	87/353 (24%)	176/353 (49%)		2	XP_001371166.1	Monodelphis domestica	protein FAM185A-like					3.35388	0.00995078	31	1.75293	35	1.80378	42	1.5733	73	3.90569	133	8.18724	102	5.248
comp234499_c0_seq3	fl_ctg_574	988	210	76.6	187	(0.00000000001)	34/39 (87%)	36/39 (92%)		-2	ADD52398.1	Fissurella barbadensis	myosin heavy chain type II	EKC39652.1	3.00E-14	Crassostrea gigas	Myosin heavy chain, striated muscle	-5.28892	0.001119	73	6.72657	151	12.6813	114	6.95881	18	1.56934	29	2.90906	6	0.503053
comp234552_c0_seq8	fl_ctg_575	797	254	138	348	(2E-30)	69/129 (53%)	85/129 (65%)	3/129 (2%)	2	ACX30641.1	Pinctada	interferon-gamma-inducible lysosomal thiol reductase	EKC24277.1	3.00E-32	Crassostrea	Gamma-interferon-inducible lysosomal thiol reductase	2.44922	0.0288728	24	2.74145	19	1.97805	42	3.17818	62	6.70092	54	6.71502	53	5.50855
comp234632_c0_seq2	fl_ctg_576	2074	500	496	1276	( e-137)	240/500 (48%)	336/500 (67%)	4/500 (0%)	-1	XP_788363.2	Strongylocentrotus	WD repeat-containing protein 34-like	EKC40953.1	e-175	Crassostrea gigas	WD repeat-containing protein 34	-3.25049	0.00419945	153	6.716	247	9.88167	195	5.67039	55	2.28431	57	2.72382	45	1.79731
comp234635_c0_seq2	fl_ctg_577	1408	318	422	1084	( e-115)	192/309 (62%)	243/309 (78%)	2/309 (0%)	3	XP_002731421.1	Saccoglossus kowalevskii	JMJD7-PLA2G4B protein-like	EKC40191.1	e-121	Crassostrea gigas	JmjC domain-containing protein 7	-2.21377	0.00504777	219	14.1602	219	12.9058	257	11.0082	86	5.26135	89	6.26469	93	5.47142
comp234640_c0_seq6	fl_ctg_578	1681	596	463	1191	( e-127)	236/462 (51%)	327/462 (70%)	8/462 (1%)	-2	XP_003382669.1		thioredoxin domain-containing protein 3 homolog	EKC34120.1	e-175	Crassostrea	Thioredoxin domain-containing protein 3-like protein	-2.86262	0.0185042	69	3.73688	120	5.92319	224	8.03651	61	3.12581	22	1.29708	35	1.72472
comp234657_c0_seq3	fl_ctg_579	822	376	454	1168	( e-125)	215/273 (78%)	246/273 (90%)		2	ABW97741.1	Crassostrea ariakensis	beta-actin	EKC30047.1	e-128	Crassostrea gigas	Actin	3.65807	0.0468147	6	0.664519	13	1.31224	9	0.660325	41	4.29648	27	3.2554	19	1.9147
comp234698_c0_seq1	fl_ctg_580	4009	911	687	1772	(0)	363/875 (41%)	509/875 (58%)	27/875 (3%)	2	XP_797455.3	Strongylocentrotus	radial spoke head 10 homolog B-like	EKC32115.1	0	Crassostrea gigas	Radial spoke head 10-like protein B2	-1.92641	0.0182257	422	9.58306	540	11.1763	1057	15.9011	348	7.47729	182	4.49932	330	6.81863
comp234710_c1_seq2	fl_ctg_581	3986	562	173	439	(5E-40)	92/240 (38%)	135/240 (56%)	1/240 (0%)	2	NP_001101231.1	Rattus norvegicus	exonuclease 3'-5' domain-containing protein 1	EKC38348.1	1.00E-74	Crassostrea gigas	Exonuclease 3'-5' domain-containing protein 1	7.71683	0.000184603	33	0.75371	62	1.29061	43	0.650607	230	4.9704	316	7.85709	374	7.77238
comp234717_c0_seq1	fl_ctg_582	1485	230	195	496	(4E-47)	109/171 (63%)	121/171 (70%)	2/171 (1%)	-2	XP_001606482.1		U2 small nuclear ribonucleoprotein B''-like isoform 1	EKC39350.1	7.00E-57	Crassostrea gigas	U1 small nuclear ribonucleoprotein A	-4.33945	0.0361946	48	2.94268	49	2.73786	85	3.45207	13	0.754081	13	0.867619	7	0.390473
comp234719_c1_seq2	fl_ctg_583	1658	226	213	543	(2E-52)	113/227 (49%)	154/227 (67%)		-3	NP_001080214.1	Xenopus laevis	Siah-interacting protein	EKC28333.1	1.00E-59	Crassostrea gigas	Calcyclin-binding protein	5.69718	9.4111e-08	403	22.1283	446	22.3199	219	7.96612	1499	77.8786	2132	127.443	1799	89.8806
comp234775_c0_seq2	fl_ctg_584	1383	420	384	987	( e-104)	169/246 (68%)	203/246 (82%)		-2	XP_003203579.1	Meleagris gallopavo	dipeptidyl peptidase 1-like	EKC33922.1	e-115	Crassostrea gigas	Dipeptidyl-peptidase 1, partial	2.1078	0.0472979	131	8.62337	66	3.95972	57	2.48565	235	14.6368	101	7.23788	156	9.34376
comp234800_c0_seq4	fl_ctg_585	1327	325	331	849	(4E-88)	149/230 (64%)	180/230 (78%)	1/230 (0%)	-1	XP_002734807.1	Saccoglossus	phospholipid scramblase 1-like	EKC25020.1	1.00E-90	Crassostrea gigas	Phospholipid scramblase 2	-3.94514	0.0200201	37	2.53839	73	4.56451	112	5.0902	17	1.10352	13	0.970922	16	0.998777
comp234807_c0_seq1	fl_ctg_586	2144	441	660	1702	(0)	311/430 (72%)	372/430 (86%)	3/430 (0%)	2	XP_002406056.1	Ixodes scapularis	myst histone acetyltransferase, putative	EKC29006.1	0	Crassostrea gigas	Putative histone acetyltransferase MYST1	2.54273	0.000339923	87	3.69422	196	7.58531	345	9.70469	411	16.5127	394	18.2131	478	18.4681
comp234812_c0_seq1	fl_ctg_587	3421	548	567	1461	( e-158)	285/531 (53%)	381/531 (71%)	15/531 (2%)	3	XP_003727913.1	Strongylocentrotus	sorting nexin-8-like isoform 1	EKC23232.1	0	Crassostrea gigas	Sorting nexin-8	4.97274	0.0286704	25	0.665296	17	0.412324	48	0.846205	131	3.29852	104	3.01295	108	2.61511
comp234815_c0_seq1	fl_ctg_588	1255	259	343	881	(7E-92)	154/249 (61%)	192/249 (77%)		-3	XP_002741043.1	Saccoglossus kowalevskii	peptidylprolyl isomerase G-like	EKC24594.1	1.00E-68	Crassostrea gigas	Peptidyl-prolyl cis-trans isomerase-like 6	-2.5959	0.00150405	139	10.0832	163	10.7767	336	16.1467	64	4.39276	53	4.18547	83	5.4784
comp234876_c0_seq1	fl_ctg_589	970	254	169	427	(2E-39)	103/240 (42%)	133/240 (55%)	9/240 (3%)	2	NP_001135017.1	Salmo salar	CK068 protein	EKC39253.1	4.00E-39	Crassostrea gigas	UPF0696 protein C11orf68-like protein	1.91348	0.00726352	88	8.25922	95	8.12632	143	8.89102	200	17.7607	124	12.6696	200	17.0796
comp234877_c0_seq8	fl_ctg_590	1742	616	787	2033	(0)	360/487 (73%)	417/487 (85%)		-3	NP_001081129.1	Xenopus laevis	cryptochrome 1 (photolyase-like)	EKC20054.1	0	Crassostrea gigas	Cleavage stimulation factor 77 kDa subunit	4.13272	0.000342699	27	1.41105	67	3.19131	59	2.04264	223	11.027	155	8.81852	158	7.51326
comp234907_c0_seq1	fl_ctg_591	2539	384	434	1117	( e-119)	203/345 (58%)	263/345 (76%)	6/345 (1%)	-1	NP_001240691.1	Aplysia californica	5-HT4 receptor	EKC36941.1	e-130	Crassostrea gigas	5-hydroxytryptamine receptor 4	3.75412	0.0451011	37	1.32668	13	0.424838	35	0.831367	67	2.27307	69	2.69338	132	4.30656
comp234919_c1_seq4	fl_ctg_592	2198	606	258	660	(6E-66)	173/511 (33%)	264/511 (51%)	48/511 (9%)	3	XP_002741316.1	Saccoglossus kowalevskii	ring finger protein 8-like	EKC39510.1	e-110	Crassostrea gigas	E3 ubiquitin-protein ligase RNF8	3.02637	0.0105514	40	1.65676	47	1.77424	109	2.99079	131	5.13387	135	6.08721	213	8.02733
comp234972_c0_seq3	fl_ctg_593	1644	197	83.6	205	(0.0000000000002)	59/169 (34%)	82/169 (48%)	34/169 (20%)	-3	XP_002735536.1		BCL2/adenovirus E1B interacting protein 3-like	EKC35529.1	3.00E-26	Crassostrea	BCL2/adenovirus E1B 19 kDa protein-interacting protein 3	3.79671	1.55179e-07	121	6.70056	110	5.55179	128	4.69565	429	22.4779	351	21.1601	390	19.6509
comp235019_c0_seq2	fl_ctg_594	1172	146	95.5	236	(0.00000000000000004)	63/149 (42%)	78/149 (52%)	11/149 (7%)	-2	ZP_09567486.1	Singulisphaera acidiphila	peptidoglycan-binding domain 1 protein					12.9693	5.49281e-07	358	27.8089	225	15.9293	665	34.2201	2931	215.422	4365	369.121	5808	410.505
comp235108_c0_seq1	fl_ctg_595	1693	328	82.4	202	(0.0000000000006)	42/107 (39%)	64/107 (59%)		-1	CAK05462.1	Danio	novel protein similar to vertebrate sorting nexin 11 (SNX11)	EKC18515.1	6.00E-12	Crassostrea gigas	Sorting nexin-11	4.02756	3.32578e-06	81	4.35568	67	3.28367	119	4.23914	240	12.2111	324	18.9671	329	16.0975
comp235134_c0_seq1	fl_ctg_596	1249	200	70.9	172	(0.000000001)	33/46 (71%)	39/46 (84%)		1	XP_003457612.1	Oreochromis niloticus	phosphomevalonate kinase-like	EKC20216.1	2.00E-12	Crassostrea gigas	Phosphomevalonate kinase	4.80072	0.0342277	6	0.437337	9	0.597891	17	0.820869	32	2.20693	30	2.38051	59	3.91299
comp235176_c0_seq2	fl_ctg_597	1622	258	307	786	(1E-80)	148/214 (69%)	176/214 (82%)		-3	ADO27879.1	Ictalurus furcatus	vacuolar-sorting protein snf8	EKC20302.1	= 332 bits (850), Expect(2) = 4e-96	Crassostrea gigas	Vacuolar-sorting protein SNF8	5.07254	0.0223823	14	0.785787	12	0.613865	14	0.520553	52	2.76155	56	3.42176	66	3.37064
comp235203_c1_seq1	fl_ctg_598	1620	307	89.7	221	(0.000000000000003)	64/258 (24%)	120/258 (46%)	6/258 (2%)	-3	XP_002113770.1	Trichoplax adhaerens	syntaxin 1.4	EKC40258.1	1.00E-29	Crassostrea gigas	Syntaxin-1A	-2.80606	0.00853666	137	7.69898	125	6.40232	230	8.56249	58	3.084	36	2.20242	52	2.65894
comp235218_c2_seq4	fl_ctg_599	2844	789	240	612	(3E-60)	131/393 (33%)	220/393 (55%)		-3	XP_001649474.1	Aedes aegypti	ankyrin 2,3/unc44	EKC22075.1	0	Crassostrea gigas	Ankyrin-1	4.46753	2.1962e-07	397	12.7083	362	10.5614	205	4.34722	984	29.8035	1290	44.9544	1596	46.4861
comp235246_c0_seq1	fl_ctg_600	1894	627	85.5	210	(0.00000000000008)	66/248 (26%)	116/248 (46%)	17/248 (6%)	1	XP_003198234.1	Danio rerio	kelch-like protein 20-like	EKC17247.1	7.00E-25	Crassostrea gigas	Kelch-like protein 24	4.90242	0.000419879	42	2.01882	32	1.40188	47	1.4966	178	8.09545	126	6.5933	197	8.616
comp235256_c1_seq1	fl_ctg_601	1209	166	59.7	143	(0.000002)	41/139 (29%)	74/139 (53%)	13/139 (9%)	-1	XP_002163992.1	Hydra	similar to Epithelial membrane protein 1					4.83694	0.00552495	40	3.01205	46	3.15699	105	5.23782	207	14.7484	143	11.7225	401	27.475
comp235272_c0_seq1	fl_ctg_602	1325	123	136	343	(2E-29)	69/95 (72%)	76/95 (80%)		-1	XP_624938.1	Apis	probable small nuclear ribonucleoprotein Sm D1-like	EKC38022.1	8.00E-30	Crassostrea gigas	Small nuclear ribonucleoprotein Sm D1	-2.43764	4.46485e-06	398	27.3461	443	27.7415	670	30.4962	162	10.5317	145	10.8459	212	13.2538
comp235299_c0_seq2	fl_ctg_603	1701	335	487	1253	( e-135)	228/301 (75%)	264/301 (87%)		-1	EFN89414.1	Harpegnathos saltator	Polymerase delta-interacting protein 2	EKC39448.1	9.00E-32	Crassostrea gigas	Polymerase delta-interacting protein 2	-2.75065	0.00150195	274	14.6647	188	9.17056	292	10.353	65	3.29162	61	3.55416	109	5.30813
comp235310_c0_seq1	fl_ctg_604	3184	884	583	1503	( e-163)	341/904 (37%)	457/904 (50%)	61/904 (6%)	1	XP_001867489.1	Culex quinquefasciatus	fibulin 1	EKC31789.1	e-162	Crassostrea gigas	Fibulin-2	-3.92087	0.00635831	243	6.94802	220	5.73313	221	4.18607	66	1.78555	46	1.43185	42	1.09269
comp235407_c0_seq1	fl_ctg_605	5250	1274	900	2327	(0)	465/796 (58%)	575/796 (72%)	5/796 (0%)	2	XP_002738406.1		eukaryotic translation initiation factor 3, subunit 10	EKC34993.1	0	Crassostrea	Eukaryotic translation initiation factor 3 subunit A	-2.039	0.0178289	597	10.3524	668	10.5575	994	11.4186	360	5.90669	175	3.30363	406	6.40599
comp235420_c0_seq1	fl_ctg_606	2099	419	360	925	(1E-96)	199/436 (45%)	266/436 (61%)	11/436 (2%)	3	XP_392951.3	Apis mellifera	tumor susceptibility gene 101 protein					1.82271	0.014733	212	9.19499	169	6.68062	313	8.9933	401	16.4563	277	13.0791	383	15.1149
comp235448_c0_seq1	fl_ctg_607	440	244	58.5	140	(0.0000004)	20/47 (42%)	33/47 (70%)		-1	ACO09158.1	Osmerus mordax	SYM1	EKC33651.1	3.00E-09	Crassostrea gigas	Mpv17-like protein	2.62417	8.5325e-05	225	46.5541	103	19.4235	126	17.2705	324	63.4298	299	67.3489	442	83.2126
comp235451_c0_seq1	fl_ctg_608	1822	408	109	273	(4E-21)	69/293 (23%)	116/293 (39%)		2	XP_003425068.1	Nasonia	thyrotropin-releasing hormone receptor-like	EKC19920.1	3.00E-29	Crassostrea gigas	Mu-type opioid receptor	5.51616	0.0250628	15	0.749498	12	0.546481	10	0.331008	40	1.89109	52	2.82857	89	4.04633
comp235473_c0_seq1	fl_ctg_609	2662	366	328	840	(1E-86)	169/315 (53%)	220/315 (69%)	1/315 (0%)	-3	XP_001377571.2		coiled-coil domain-containing protein 130-like					3.08976	0.0491428	47	1.60738	24	0.748076	58	1.31404	106	3.43004	110	4.0954	115	3.57857
comp235478_c0_seq5	fl_ctg_610	2735	609	304	778	(2E-79)	151/275 (54%)	197/275 (71%)		3	XP_002195780.1		splicing factor proline/glutamine-rich (polypyrimidine	EKC23378.1	1.00E-98	Crassostrea gigas	Splicing factor, proline- and glutamine-rich	-1.54139	0.0132658	851	28.327	873	26.485	1240	27.3434	634	19.9679	457	16.5604	531	16.0826
comp235539_c0_seq3	fl_ctg_611	2801	368	412	1059	( e-112)	211/365 (57%)	277/365 (75%)	3/365 (0%)	-3	BAA11899.1	Hemicentrotus	regulatory subunit of cAMP-dependent histone kinase	EKC18724.1	e-165	Crassostrea	cAMP-dependent protein kinase type II regulatory subunit	-2.62017	0.0266578	102	3.31524	239	7.0799	340	7.32071	85	2.61401	64	2.26453	62	1.83357
comp235592_c0_seq6	fl_ctg_612	1580	1182	110	274	(2E-21)	59/185 (31%)	93/185 (50%)	28/185 (15%)	-1	XP_002738567.1	Saccoglossus kowalevskii	PHD finger protein 20-like	EKC36678.1	7.00E-47	Crassostrea gigas	PHD finger protein 20-like protein 1	4.38409	0.0235552	21	1.21001	17	0.892759	8	0.305366	44	2.39881	63	3.9518	79	4.1418
comp235615_c0_seq1	fl_ctg_613	2409	333	92	227	(0.000000000000001)	72/264 (27%)	126/264 (47%)	7/264 (2%)	2	XP_001950536.1		arrestin domain-containing protein 2-like isoform 2	EKC20632.1	8.00E-19	Crassostrea gigas	Arrestin domain-containing protein 3	2.06306	0.00180311	246	9.29664	244	8.40418	387	9.68861	632	22.5986	339	13.9468	553	19.0155
comp235673_c0_seq6	fl_ctg_614	3476	569	167	423	(3E-38)	94/181 (51%)	112/181 (61%)	2/181 (1%)	-1	NP_001034426.1	Rattus norvegicus	far upstream element-binding protein 3					-31.1598	0	13873	363.344	13033	311.105	16780	291.138	459	11.3745	217	6.18717	542	12.9163
comp235695_c0_seq1	fl_ctg_615	1573	423	585	1508	( e-164)	282/397 (71%)	335/397 (84%)		-2	XP_001865105.1	Culex quinquefasciatus	isovaleryl-CoA dehydrogenase, mitochondrial	EKC30216.1	e-176	Crassostrea gigas	Isovaleryl-CoA dehydrogenase, mitochondrial	-3.09058	0.0111271	84	4.86159	141	7.4376	166	6.36454	36	1.9714	13	0.819081	60	3.15967
comp235708_c0_seq3	fl_ctg_616	2164	780	142	358	(6E-31)	82/274 (29%)	156/274 (56%)	6/274 (2%)	-3	XP_003420380.1	Loxodonta	coiled-coil domain-containing protein 62-like	EKC25365.1	1.00E-43	Crassostrea gigas	Coiled-coil domain-containing protein 60	5.17702	0.0173479	16	0.673117	20	0.766858	20	0.557391	76	3.02522	77	3.52651	97	3.71308
comp235727_c0_seq5	fl_ctg_617	1950	1558	220	561	(2E-54)	110/158 (69%)	127/158 (80%)	2/158 (1%)	1	EGI61155.1	Acromyrmex echinatior	Cyclin-T	EKC30230.1	2.00E-22	Crassostrea gigas	Cyclin-T2	8.20613	0.0124096	14	0.653614	8	0.340406	7	0.216496	62	2.73879	63	3.20198	71	3.01608
comp235735_c0_seq2	fl_ctg_618	2208	361	444	1143	( e-122)	221/336 (65%)	266/336 (79%)	1/336 (0%)	-2	ABR37307.1	Lymnaea stagnalis	TASK two-pore domain potassium channel	EKC39278.1	e-117	Crassostrea gigas	Two pore potassium channel protein sup-9	2.64818	0.000176114	207	8.53491	156	5.8623	169	4.6161	422	16.4632	366	16.4284	440	16.5072
comp235740_c0_seq5	fl_ctg_619	563	464	131	330	(1E-28)	61/102 (59%)	79/102 (77%)		2	XP_793329.3		aspartate--tRNA ligase, cytoplasmic-like					1.93849	0.0233982	71	11.4809	77	11.3481	60	6.42732	167	25.5511	100	17.6037	88	12.9477
comp235745_c1_seq2	fl_ctg_620	504	245	111	278	(9E-23)	68/165 (41%)	93/165 (56%)		-1	XP_003744315.1		pogo transposable element with KRAB domain-like	EKC22087.1	4.00E-10	Crassostrea gigas	Pogo transposable element with KRAB domain	3.05963	0.0337617	6	1.0838	8	1.31705	16	1.91459	19	3.24731	29	5.70269	25	4.10893
comp235753_c0_seq2	fl_ctg_621	1199	279	225	574	(3E-56)	111/217 (51%)	149/217 (68%)	1/217 (0%)	2	XP_003706314.1		ADP-ribose pyrophosphatase, mitochondrial-like	EKC36413.1	8.00E-50	Crassostrea gigas	ADP-ribose pyrophosphatase, mitochondrial	6.28749	0.00271667	13	0.987079	11	0.76123	16	0.8048	50	3.59213	97	8.01797	58	4.00708
comp235881_c0_seq1	fl_ctg_622	1565	419	548	1411	( e-153)	262/419 (62%)	319/419 (76%)		3	XP_003214988.1	Anolis carolinensis	mitochondrial chaperone BCS1-like	EKC37399.1	e-153	Crassostrea gigas	Mitochondrial chaperone BCS1	3.15167	0.00427656	32	1.8615	44	2.33282	80	3.08293	141	7.76079	122	7.72605	137	7.25146
comp235887_c0_seq3	fl_ctg_623	1585	416	276	705	(2E-71)	152/361 (42%)	208/361 (57%)	18/361 (4%)	3	XP_003385596.1	Amphimedon	NAD-dependent deacetylase sirtuin-6-like	EKC23229.1	e-109	Crassostrea gigas	NAD-dependent deacetylase sirtuin-6	3.41937	0.0494477	23	1.32107	15	0.785243	22	0.837107	36	1.95648	61	3.81428	76	3.97195
comp235939_c0_seq1	fl_ctg_624	5057	2284	250	639	(4E-63)	148/485 (30%)	225/485 (46%)	14/485 (2%)	2	XP_001373864.2	Monodelphis domestica	zinc finger protein 407	EKC18365.1	1.00E-41	Crassostrea gigas	Histone-lysine N-methyltransferase PRDM9	2.41058	0.000727104	445	8.01115	390	6.39903	436	5.19973	781	13.3033	833	16.3254	1037	16.9866
comp235947_c0_seq3	fl_ctg_625	1725	476	380	977	( e-103)	219/480 (45%)	291/480 (60%)	34/480 (7%)	-1	NP_001133096.1	Salmo salar	LTV1-like					1.92275	0.00318143	185	9.76361	213	10.2455	284	9.92925	394	19.6747	290	16.6618	424	20.3609
comp235975_c0_seq1	fl_ctg_626	1722	660	202	515	(3E-49)	104/216 (48%)	140/216 (64%)		2	XP_003228051.1	Anolis carolinensis	myelin expression factor 2-like	EKC42625.1	1.00E-36	Crassostrea gigas	Myelin expression factor 2	-1.85549	0.0206464	517	27.3329	486	23.4178	466	16.3208	132	6.60301	202	11.626	357	17.1733
comp235975_c0_seq2	fl_ctg_627	1682	611	90.5	223	(0.000000000000002)	46/76 (60%)	51/76 (67%)		1	NP_001167315.1	Salmo salar	myelin expression factor 2	EKC42625.1	2.00E-28	Crassostrea gigas	Myelin expression factor 2	-2.16111	0.0221218	173	9.36371	214	10.5567	417	14.9519	68	3.48244	156	9.19201	67	3.29965
comp236000_c0_seq1	fl_ctg_628	1304	1406	63.2	152	(0.0000003)	88/385 (22%)	155/385 (40%)	30/385 (7%)	3	ABO52944.1	Otolemur garnettii	semenogelin II precursor					-16.5131	0	1723	120.292	1743	110.908	2889	133.616	118	7.79481	97	7.37235	106	6.73361
comp236058_c0_seq5	fl_ctg_629	3561	487	111	278	(2E-21)	51/71 (71%)	64/71 (90%)		3	XP_003698540.1	Apis florea	REST corepressor 3-like isoform 2	EKC21189.1	2.00E-09	Crassostrea gigas	Nuclear receptor corepressor 1	14.3876	0.00418374	13	0.332353	14	0.326211	5	0.0846809	136	3.28979	149	4.14693	109	2.53556
comp236112_c0_seq1	fl_ctg_630	3715	856	528	1359	( e-146)	299/763 (39%)	462/763 (60%)	32/763 (4%)	-2	XP_003385095.1	Amphimedon	circularly permutated Ras protein 1-like	EKC21423.1	e-174	Crassostrea gigas	Circularly permutated Ras protein 1	-3.45553	0.0356795	98	2.40157	175	3.9086	306	4.96764	42	0.973849	14	0.373492	83	1.85071
comp236119_c0_seq6	fl_ctg_631	246	450	172	435	(3E-41)	81/81 (100%)	81/81 (100%)		-2	BAK63748.1	Pan troglodytes	tubulin alpha-2 chain	EKC22339.1	5.00E-44	Crassostrea gigas	Tubulin alpha chain	-1.65834	0	1713	633.943	1780	600.381	2645	648.452	1021	357.513	879	354.133	1214	408.793
comp236138_c0_seq1	fl_ctg_632	1866	3586	62.4	150	(0.0000007)	45/167 (26%)	76/167 (45%)	3/167 (1%)	1	XP_001949708.2	Acyrthosiphon pisum	laminin subunit alpha-like	EKC34685.1	7.00E-10	Crassostrea gigas	Laminin subunit alpha	5.23157	0.00994162	20	0.975767	15	0.666994	22	0.711047	65	3.00056	94	4.99262	89	3.95092
comp236201_c0_seq2	fl_ctg_633	2623	327	404	1037	( e-109)	179/311 (57%)	238/311 (76%)		-3	XP_002732623.1	Saccoglossus kowalevskii	infertile crescent-like	EKC42246.1	e-154	Crassostrea gigas	Sphingolipid delta(4)-desaturase DES1	3.10252	0.00535583	39	1.35361	94	2.97353	123	2.8281	217	7.12627	186	7.02792	250	7.89516
comp236246_c0_seq1	fl_ctg_634	2627	1214	892	2304	(0)	454/751 (60%)	546/751 (72%)	10/751 (1%)	-2	NP_003066.2	Homo sapiens	SWI/SNF complex subunit SMARCC2 isoform a	EKC29597.1	0	Crassostrea gigas	SWI/SNF complex subunit SMARCC2	1.54206	0.0119364	604	20.9317	525	16.5822	758	17.4019	749	24.5597	725	27.3521	994	31.3434
comp236253_c0_seq1	fl_ctg_635	4683	4270	1253	3243	(0)	635/1247 (50%)	847/1247 (67%)	1/1247 (0%)	1	XP_002120839.1	Ciona	similar to dynein, axonemal, heavy chain 3	EKC32024.1	0	Crassostrea gigas	Dynein heavy chain 3, axonemal	-4.53377	0.0296755	139	2.70221	183	3.24242	276	3.55445	58	1.06685	24	0.507924	26	0.459906
comp236256_c0_seq1	fl_ctg_636	2475	235	131	330	(1E-27)	81/190 (42%)	101/190 (53%)	2/190 (1%)	-3	ACU33948.1	Crassostrea ariakensis	FosB					4.21361	0.0227536	30	1.1035	23	0.771072	28	0.682292	106	3.6892	113	4.52497	80	2.67753
comp236258_c1_seq1	fl_ctg_637	1321	164	172	435	(4E-40)	89/165 (53%)	111/165 (67%)		3	XP_003444657.1		UDP-N-acetylglucosamine transferase subunit ALG13	EKC33531.1	2.00E-44		UDP-N-acetylglucosamine transferase subunit ALG13-like protein	2.05694	0.0229356	79	5.44443	82	5.15055	78	3.56106	146	9.52031	152	11.4039	127	7.9638
comp236338_c0_seq2	fl_ctg_638	3241	529	336	861	(5E-89)	183/366 (50%)	227/366 (62%)	4/366 (1%)	1	XP_780138.3		mesoderm induction early response protein 1-like	EKC18877.1	4.00E-08	Crassostrea gigas	Metastasis-associated protein MTA1	3.83533	0.011724	54	1.51685	30	0.768041	82	1.52589	170	4.51826	142	4.34232	220	5.62294
comp236345_c1_seq2	fl_ctg_639	553	1155	77.4	189	(0.000000000002)	30/49 (61%)	39/49 (79%)		3	XP_001116690.2	Macaca mulatta	zinc finger protein 845-like isoform 2	EKC18365.1	= 69.3 bits (168), Expect(2) = 9e-19	Crassostrea gigas	Histone-lysine N-methyltransferase PRDM9	-2.87956	0.0145086	36	5.92659	45	6.75196	58	6.32543	19	2.95958	6	1.07532	16	2.3967
comp236383_c0_seq1	fl_ctg_640	1516	223	132	331	(5E-28)	72/149 (48%)	94/149 (63%)	2/149 (1%)	1	XP_003374462.1	Trichinella spiralis	heat shock protein 67B2					2.8076	1.29824e-07	174	10.4491	231	12.6431	235	9.3488	470	26.7054	518	33.8643	542	29.6155
comp236406_c0_seq1	fl_ctg_641	1315	959	145	365	(5E-32)	57/93 (61%)	77/93 (82%)		1	XP_001892739.1	Brugia malayi	Zinc finger, C2H2 type family protein	EKC34651.1	6.00E-18	Crassostrea	Zinc finger and BTB domain-containing protein 24	3.94426	0.0263544	13	0.900006	13	0.820276	24	1.10071	47	3.07874	57	4.29597	56	3.52762
comp236430_c0_seq1	fl_ctg_642	1682	1986	81.6	200	(0.000000000001)	120/578 (20%)	245/578 (42%)	21/578 (3%)	2	XP_002257838.1	Plasmodium knowlesi strain H	Liver stage antigen 3 precursor					-19.0993	1.33227e-15	1839	99.5368	1698	83.7633	3509	125.819	148	7.57943	54	3.18185	105	5.1711
comp236437_c0_seq2	fl_ctg_643	2869	1402	203	517	(3E-49)	99/181 (54%)	133/181 (73%)		1	EGI59448.1	Acromyrmex	Alpha-aminoadipic semialdehyde synthase, mitochondrial	EKC18203.1	8.00E-92	Crassostrea gigas	General transcription factor IIF subunit 1	4.06775	0.035187	43	1.36448	59	1.70633	63	1.32433	84	2.52203	171	5.90714	318	9.18155
comp236441_c0_seq3	fl_ctg_644	2238	162	237	605	(2E-59)	119/162 (73%)	126/162 (77%)		1	ACO11039.1	Caligus rogercresseyi	S-phase kinase-associated protein 1	EKC42233.1	4.00E-66	Crassostrea gigas	S-phase kinase-associated protein 1	-1.55277	0.0257569	907	36.8956	680	25.2111	956	25.7623	440	16.9353	320	14.171	658	24.3548
comp236470_c0_seq7	fl_ctg_645	1635	578	135	341	(4E-29)	104/311 (33%)	168/311 (54%)	8/311 (2%)	3	XP_002890123.1	Arabidopsis lyrata subsp. lyrata	leucine-rich repeat family protein	EKC36154.1	1.00E-81	Crassostrea gigas	UBX domain-containing protein 1	4.03604	0.0394783	17	0.946584	15	0.76123	17	0.627074	82	4.32013	54	3.27332	33	1.67192
comp236471_c0_seq1	fl_ctg_646	2124	500	115	289	(6E-23)	83/286 (29%)	127/286 (44%)	4/286 (1%)	-2	XP_002740634.1	Saccoglossus kowalevskii	tetraspanin 74F-like	EKC34330.1	3.00E-27	Crassostrea gigas	CD82 antigen	2.47208	0.00544886	162	6.94366	191	7.46141	125	3.5493	287	11.6393	440	20.531	303	11.817
comp236533_c0_seq1	fl_ctg_647	1429	747	69.3	168	(0.000000004)	40/112 (35%)	62/112 (55%)	1/112 (0%)	2	EFN71926.1	Camponotus floridanus	Regulator of G-protein signaling 7					2.19984	0.0468974	98	6.24341	14	0.812902	123	5.19111	161	9.70498	79	5.47907	189	10.9559
comp236547_c0_seq3	fl_ctg_648	1257	174	325	832	(3E-86)	161/174 (92%)	163/174 (93%)		-2	ADZ04888.1	Hyriopsis cumingii	ferritin	EKC30759.1	3.00E-70	Crassostrea gigas	Soma ferritin	2.00564	0.0113316	3463	250.81	20100	1326.79	32279	1548.72	28056	1922.61	28382	2237.79	31671	2087.11
comp236564_c0_seq1	fl_ctg_649	2710	668	317	813	(1E-83)	222/590 (37%)	306/590 (51%)	26/590 (4%)	-2	XP_002733322.1	Saccoglossus	leucine rich repeat containing 50-like	EKC32288.1	3.00E-87	Crassostrea gigas	Leucine-rich repeat-containing protein 50	-4.60126	0.0208652	75	2.51953	102	3.12301	223	4.96276	36	1.14429	27	0.98743	6	0.183401
comp236612_c0_seq2	fl_ctg_650	2741	456	780	2014	(0)	392/456 (85%)	427/456 (93%)		1	XP_002734660.1	Saccoglossus kowalevskii	RuvB-like 1-like	EKC28232.1	e-102	Crassostrea gigas	RuvB-like 2	2.61665	2.77651e-05	276	9.16701	232	7.02298	375	8.25106	669	21.0241	567	20.5015	707	21.3663
comp236618_c0_seq3	fl_ctg_651	1864	538	214	545	(1E-52)	160/530 (30%)	268/530 (50%)	32/530 (6%)	1	NP_001030442.2	Bos taurus	dolichol kinase	EKC42321.1	1.00E-44	Crassostrea gigas	Dynactin subunit 1	-4.54254	0.0340457	50	2.44204	45	2.00313	139	4.49735	12	0.554545	8	0.425359	21	0.933239
comp236624_c0_seq2	fl_ctg_652	333	1011	131	330	(4E-29)	66/111 (59%)	76/111 (68%)		-1	XP_789290.2		deleted in malignant brain tumors 1 protein-like	EKC24107.1	5.00E-31	Crassostrea gigas	Deleted in malignant brain tumors 1 protein	8.13323	0.00235701	5	1.36695	7	1.7442	37	6.70108	123	31.8172	40	11.905	141	35.0747
comp236624_c0_seq3	fl_ctg_653	380	1594	139	350	(2E-31)	65/106 (61%)	79/106 (74%)		-3	NP_001075502.1	Oryctolagus	deleted in malignant brain tumors 1 protein precursor	EKC24107.1	4.00E-33	Crassostrea gigas	Deleted in malignant brain tumors 1 protein	2.53676	0.0148662	6	1.43746	15	3.27529	26	4.12646	31	7.02715	20	5.21625	46	10.0275
comp236663_c0_seq1	fl_ctg_654	480	118	189	480	(3E-46)	97/118 (82%)	100/118 (84%)		-3	YP_003354997.1	Pyganodon grandis	NADH dehydrogenase subunit 3					-3.03785	8.22225e-10	11365	2155.54	11957	2066.92	12196	1532.37	3279	588.439	2408	497.196	4524	780.73
comp236691_c1_seq2	fl_ctg_655	2479	445	423	1087	( e-115)	210/442 (47%)	302/442 (68%)	13/442 (2%)	1	NP_001012579.1	Gallus gallus	E3 ubiquitin-protein ligase MYLIP	EKC37010.1	e-117	Crassostrea gigas	E3 ubiquitin-protein ligase MYLIP	3.09585	0.0205411	44	1.61586	51	1.70701	65	1.58134	147	5.10789	78	3.11839	213	7.11742
comp236771_c0_seq1	fl_ctg_656	1600	440	447	1151	( e-123)	210/379 (55%)	283/379 (74%)	1/379 (0%)	1	XP_003228880.1	Anolis	transducin beta-like protein 2-like isoform 2	EKC28998.1	e-107	Crassostrea gigas	Transducin beta-like protein 2	-2.31613	0.0164945	204	11.6075	182	9.4383	239	9.00877	95	5.11452	22	1.36275	120	6.2127
comp236793_c0_seq1	fl_ctg_657	1213	217	155	392	(3E-35)	82/146 (56%)	102/146 (69%)		1	XP_002740544.1	Saccoglossus	TBP-related factor 10-like, partial	EKC38218.1	1.00E-37	Crassostrea	Transcription initiation factor TFIID subunit 10	-2.30542	0.0206286	134	10.0571	70	4.78828	207	10.2919	34	2.41446	35	2.85969	80	5.46322
comp236795_c1_seq4	fl_ctg_658	575	624	62.4	150	(0.00000009)	28/47 (59%)	32/47 (68%)		-2	XP_001110786.2	Macaca mulatta	zinc finger protein 30-like	EKC28635.1	= 48.5 bits (114), Expect(2) = 6e-09	Crassostrea gigas	Zinc finger protein 37-like protein	-3.83831	0.00683535	22	3.48323	45	6.49362	65	6.81762	15	2.24711	8	1.3789	5	0.720314
comp236795_c1_seq7	fl_ctg_659	214	366	99.8	247	(2E-19)	43/70 (61%)	52/70 (74%)		-2	XP_003201744.1	Danio	oocyte zinc finger protein XlCOF6-like, partial	EKC18365.1	2.00E-21	Crassostrea gigas	Histone-lysine N-methyltransferase PRDM9	-2.3714	0.00335815	26	11.0608	37	14.346	40	11.2728	13	5.23276	10	4.63125	14	5.41918
comp236821_c0_seq3	fl_ctg_660	1288	1860	140	354	(9E-31)	86/237 (36%)	129/237 (54%)		-3	XP_001190749.2		serine/threonine-protein phosphatase 6 regulatory ankyrin	EKC24774.1	5.00E-26	Crassostrea gigas	Ankyrin-2	4.27078	0.0193926	8	0.56546	29	1.8682	7	0.32777	61	4.07958	54	4.15518	49	3.15137
comp236827_c0_seq1	fl_ctg_661	1774	419	348	893	(5E-93)	189/420 (45%)	269/420 (64%)	12/420 (2%)	-2	XP_003699188.1	Megachile	general transcription factor IIE subunit 1-like					2.93726	0.0151011	31	1.59087	57	2.66602	60	2.03979	89	4.32153	107	5.97781	166	7.75129
comp236877_c0_seq3	fl_ctg_662	1458	258	118	296	(6E-24)	87/264 (32%)	119/264 (45%)	14/264 (5%)	-1	XP_782926.3	Strongylocentrotus	dnaJ homolog subfamily B member 9-like	EKC30878.1	4.00E-37	Crassostrea gigas	DnaJ-like protein subfamily B member 9	4.03455	0.000250583	39	2.4352	51	2.90238	49	2.02687	147	8.68482	194	13.1873	130	7.38593
comp236918_c0_seq2	fl_ctg_663	896	88	128	322	(3E-27)	56/85 (65%)	65/85 (76%)		1	XP_002731512.1	Saccoglossus kowalevskii	meiosis expressed gene 1-like					-3.79456	0.000157739	108	10.9735	101	9.3531	193	12.9908	26	2.49958	28	3.09715	33	3.05088
comp236930_c0_seq1	fl_ctg_664	1755	395	352	903	(3E-94)	174/373 (46%)	233/373 (62%)	5/373 (1%)	-3	XP_002402396.1	Ixodes scapularis	protein disulfide isomerase, putative	EKC35339.1	9.00E-94	Crassostrea gigas	Thioredoxin domain-containing protein 5	-2.46384	0.0475611	115	5.96552	87	4.11324	165	5.67015	39	1.91421	19	1.07297	69	3.2568
comp236990_c0_seq5	fl_ctg_665	1726	671	105	261	(8E-20)	125/526 (23%)	221/526 (42%)	10/526 (1%)	-3	EHC02901.1	Streptococcus suis R61	Peptidoglycan-binding LysM	EKC35324.1	3.00E-10	Crassostrea gigas	Titin	-4.2752	0.0495269	70	3.6922	70	3.36511	29	1.01332	12	0.598882	14	0.803895	10	0.479931
comp236998_c1_seq1	fl_ctg_666	1030	173	167	422	(9E-39)	80/116 (68%)	99/116 (85%)		3	ABO26636.1	Haliotis discus discus	thioredoxin 2	EKC21560.1	9.00E-13	Crassostrea gigas	Thioredoxin	1.58192	0.0106378	197	17.4123	194	15.6281	286	16.7462	296	24.7546	268	25.7875	339	27.2635
comp237033_c0_seq2	fl_ctg_667	2588	435	324	830	(1E-85)	166/364 (45%)	231/364 (63%)	10/364 (2%)	1	BAA24898.1	Mus musculus	choline kinase	EKC22445.1	1.00E-96	Crassostrea gigas	Choline/ethanolamine kinase	4.39061	0.0435742	19	0.66837	12	0.384733	39	0.908841	95	3.16199	59	2.25943	90	2.8807
comp237035_c0_seq4	fl_ctg_668	970	157	270	691	(5E-70)	130/142 (91%)	138/142 (97%)		-3	XP_971073.1	Tribolium castaneum	similar to adaptin	EKC27782.1	3.00E-74	Crassostrea gigas	AP-1 complex subunit sigma-2	3.54279	0.0159327	19	1.78324	19	1.62526	22	1.36785	40	3.55213	47	4.80218	97	8.28361
comp237036_c0_seq1	fl_ctg_669	2294	533	97.4	241	(0.00000000000000003)	52/132 (39%)	79/132 (59%)	1/132 (0%)	-1	XP_799201.3	Strongylocentrotus	ubiquitin-associated protein 1-like	EKC24241.1	3.00E-27	Crassostrea gigas	Ubiquitin-associated protein 1	3.21522	0.0246449	58	2.30177	33	1.19361	36	0.946447	155	5.82022	110	4.75238	89	3.21378
comp237127_c0_seq1	fl_ctg_670	2811	682	493	1268	( e-136)	259/592 (43%)	377/592 (63%)	4/592 (0%)	-3	XP_001495041.2	Equus	interferon-induced guanylate-binding protein 1-like	EKC36729.1	6.00E-13	Crassostrea gigas	Atlastin-1	-3.48864	0.016124	174	5.63529	154	4.54571	211	4.52698	48	1.47089	47	1.6571	37	1.09034
comp237144_c1_seq1	fl_ctg_671	1727	512	439	1130	( e-120)	230/527 (43%)	314/527 (59%)	15/527 (2%)	3	XP_789819.3		arginyl-tRNA--protein transferase 1-like	EKC31868.1	e-136	Crassostrea gigas	Arginyl-tRNA--protein transferase 1	-4.09549	0.0488328	56	2.95205	53	2.5464	207	7.22879	16	0.798047	15	0.860817	28	1.34303
comp237165_c1_seq2	fl_ctg_672	1078	211	213	543	(9E-53)	111/221 (50%)	148/221 (66%)		2	XP_002735117.1	Saccoglossus	acetylserotonin O-methyltransferase-like					3.1168	0.0182786	17	1.43568	17	1.3085	43	2.40568	69	5.51355	47	4.32107	77	5.91686
comp237169_c0_seq1	fl_ctg_673	2257	240	263	671	(3E-67)	136/237 (57%)	168/237 (70%)	6/237 (2%)	1	XP_002739028.1	Saccoglossus kowalevskii	N-acetyltransferase 11-like	EKC43106.1	7.00E-75	Crassostrea gigas	N-acetyltransferase 11	-2.72229	0.00268935	233	9.39836	299	10.9921	394	10.5281	77	2.93873	67	2.94209	147	5.39517
comp237230_c0_seq1	fl_ctg_674	2137	183	199	506	(4E-48)	94/151 (62%)	122/151 (80%)		2	XP_002574096.1	Schistosoma mansoni	calmodulin					-11.9844	4.26292e-06	215	9.15929	257	9.97863	289	8.15607	14	0.564319	8	0.37102	32	1.24041
comp237231_c0_seq3	fl_ctg_675	1999	234	153	387	(2E-34)	95/236 (40%)	129/236 (54%)	5/236 (2%)	3	ACO13759.1	Esox lucius	Elongation factor 1-delta	EKC22700.1	2.00E-25	Crassostrea gigas	Elongation factor 1-beta	1.65566	0.00170189	543	24.7295	406	16.8522	643	19.3993	866	37.317	672	33.3172	699	28.9657
comp237231_c0_seq5	fl_ctg_676	2103	269	140	354	(2E-30)	89/225 (39%)	120/225 (53%)	8/225 (3%)	2	ABD98761.1	Graphocephala atropunctata	putative elongation factor 1 delta	EKC41514.1	5.00E-22	Crassostrea gigas	Elongation factor 1-beta	16.2097	3.31938e-06	11	0.476191	15	0.591826	19	0.544881	229	9.37988	206	9.70823	169	6.65682
comp237260_c0_seq10	fl_ctg_677	1079	115	162	409	(3E-37)	75/113 (66%)	90/113 (79%)		-3	AEN25591.1	Mytilus galloprovincialis	macrophage migration inhibitory factor					1.58185	0.0409047	163	13.7529	101	7.7668	188	10.5081	166	13.2522	209	19.1972	226	17.3503
comp237286_c0_seq1	fl_ctg_678	2454	729	77	188	(0.00000000004)	57/217 (26%)	94/217 (43%)	11/217 (5%)	-1	XP_003217802.1		LOW QUALITY PROTEIN: interleukin-17 receptor D-like	EKC24887.1	5.00E-31	Crassostrea gigas	Interleukin-17 receptor D	1.9928	0.0221815	194	7.19706	94	3.17831	227	5.57877	290	10.1795	194	7.835	392	13.2322
comp237309_c1_seq1	fl_ctg_679	1817	2531	477	1228	( e-132)	230/405 (56%)	301/405 (74%)		1	XP_002741573.1	Saccoglossus kowalevskii	cubilin-like	EKC29795.1	e-145	Crassostrea gigas	Lysophosphatidylcholine acyltransferase 2	-2.74803	0.0481843	94	4.70978	57	2.60293	178	5.90816	30	1.42222	32	1.74545	36	1.64122
comp237341_c0_seq1	fl_ctg_680	4001	579	542	1396	( e-151)	304/609 (49%)	394/609 (64%)	9/609 (1%)	3	XP_002739165.1		Ral GEF with PH domain and SH3 binding motif 1-like	EKC20915.1	0	Crassostrea	Ras-specific guanine nucleotide-releasing factor RalGPS1	-2.92125	0.0171108	432	9.82976	314	6.51183	371	5.59233	30	0.645883	200	4.9542	94	1.94616
comp237407_c0_seq4	fl_ctg_681	1690	306	99.8	247	(0.000000000000000003)	44/98 (44%)	58/98 (59%)		-1	XP_003247691.1	Acyrthosiphon pisum	zinc finger protein 572-like	EKC18365.1	4.00E-21	Crassostrea gigas	Histone-lysine N-methyltransferase PRDM9	3.74827	0.0116816	19	1.02352	45	2.20937	20	0.713725	88	4.48536	96	5.62985	95	4.65646
comp237472_c0_seq1	fl_ctg_682	3055	679	463	1191	( e-127)	223/472 (47%)	301/472 (63%)	3/472 (0%)	1	AAX56337.1	Pinctada fucata	astacin-like protein	EKC26094.1	0	Crassostrea gigas	Blastula protease 10	-2.31466	1.24613e-08	1596	47.5608	1710	46.4437	2544	50.2219	848	23.9103	524	16.9993	763	20.6887
comp237500_c0_seq9	fl_ctg_683	1162	184	112	279	(4E-22)	64/173 (36%)	99/173 (57%)	10/173 (5%)	-3	AEE81035.1	Fenneropenaeus chinensis	small heat shock protein	EKC40046.1	4.00E-24	Crassostrea gigas	Heat shock protein beta-1	21.5141	1.60536e-10	18	1.41024	20	1.42812	32	1.66085	501	37.1392	456	38.8929	316	22.5268
comp237514_c0_seq1	fl_ctg_684	1306	354	482	1240	( e-133)	233/352 (66%)	285/352 (80%)	1/352 (0%)	-3	XP_975007.1	Tribolium	similar to glycerol-3-phosphate dehydrogenase	EKC29995.1	e-155	NAD+	Glycerol-3-phosphate dehydrogenase	-8.09325	0.000923255	88	6.13433	57	3.62138	139	6.41888	8	0.527652	5	0.379436	16	1.01484
comp237518_c0_seq1	fl_ctg_685	2491	341	446	1148	( e-122)	208/326 (63%)	259/326 (79%)		3	XP_003221614.1	Anolis carolinensis	tumor suppressor candidate 3-like					2.35875	1.00776e-11	759	27.7393	836	27.8468	1185	28.6901	1932	66.8089	1596	63.4996	1991	66.209
comp237530_c0_seq2	fl_ctg_686	3077	366	94	232	(0.0000000000000004)	78/270 (28%)	126/270 (46%)	21/270 (7%)	-2	XP_002170101.1	Hydra magnipapillata	similar to Plexin-2	EKC29075.1	3.00E-08	Crassostrea gigas	Exocyst complex component 2	3.53051	0.000379232	105	3.10663	70	1.88761	228	4.46884	531	14.8651	254	8.18122	370	9.96079
comp237587_c0_seq1	fl_ctg_687	1442	115	176	445	(3E-41)	79/107 (73%)	92/107 (85%)		3	XP_002436279.1	Ixodes scapularis	brain protein, putative	EKC19517.1	2.00E-21	Crassostrea gigas	Brain protein 44	-1.79053	0.0106995	310	19.5715	315	18.1254	348	14.5546	146	8.72145	143	9.8284	178	10.2253
comp237643_c0_seq2	fl_ctg_688	1222	83	125	314	(4E-26)	54/66 (81%)	60/66 (90%)		2	XP_002123509.1		similar to Elongation factor 1 homolog (ELF1, S.	EKC42629.1	8.00E-29	Crassostrea gigas	Transcription elongation factor 1-like protein	1.73251	0.000983917	297	22.1265	224	15.2096	367	18.1127	446	31.4387	430	34.8746	419	28.4029
comp237671_c0_seq2	fl_ctg_689	1008	232	152	385	(2E-34)	77/173 (44%)	116/173 (67%)	6/173 (3%)	-2	XP_001605207.1	Nasonia	28S ribosomal protein S7, mitochondrial-like	EKC41197.1	8.00E-35	Crassostrea gigas	28S ribosomal protein S7, mitochondrial	4.61586	0.0349843	8	0.722532	8	0.658524	8	0.478649	42	3.58914	29	2.85134	28	2.301
comp237687_c0_seq2	fl_ctg_690	2239	450	418	1074	( e-114)	229/441 (51%)	291/441 (65%)	24/441 (5%)	-1	EFN61175.1	Camponotus floridanus	FIC domain-containing protein	EKC33125.1	e-152	Crassostrea gigas	Adenosine monophosphate-protein transferase FICD	4.72796	9.82891e-18	261	10.6124	275	10.1911	351	9.45454	1219	46.8976	1055	46.6993	1298	48.022
comp237741_c0_seq12	fl_ctg_691	656	335	113	282	(6E-23)	49/86 (56%)	63/86 (73%)		-2	NP_001133452.1	Salmo salar	Acyl-CoA desaturase	EKC23483.1	3.00E-29	Crassostrea gigas	Acyl-CoA desaturase	2.28362	0.0173706	42	5.82872	13	1.6443	44	4.04516	73	9.58562	59	8.91374	56	7.07137
comp237741_c1_seq1	fl_ctg_692	298	330	159	402	(2E-37)	72/99 (72%)	82/99 (82%)		2	AFE66344.1	Macaca mulatta	stearoyl-CoA desaturase 5 isoform a	EKC23483.1	7.00E-37	Crassostrea gigas	Acyl-CoA desaturase	2.67928	1.03483e-05	36	10.998	18	5.01186	50	10.1191	74	21.3903	82	27.2715	72	20.0141
comp237786_c0_seq1	fl_ctg_693	1724	419	535	1377	( e-149)	263/403 (65%)	315/403 (78%)	1/403 (0%)	1	XP_002732609.1	Saccoglossus	estrogen-related receptor beta like 1-like	EKC27109.1	e-161	Crassostrea gigas	Intraflagellar transport protein 57-like protein	-2.02175	0.0143793	210	11.0894	221	10.6365	382	13.3633	153	7.64461	70	4.02414	115	5.52561
comp237817_c0_seq1	fl_ctg_694	1985	565	628	1620	( e-177)	307/563 (54%)	400/563 (71%)		-3	XP_003441274.1	Oreochromis niloticus	sphingosine-1-phosphate lyase 1	EKC30205.1	0	Crassostrea gigas	Sphingosine-1-phosphate lyase 1	-2.62637	0.0243613	144	6.60435	103	4.30545	243	7.383	44	1.90938	32	1.59772	81	3.38021
comp237822_c0_seq6	fl_ctg_695	789	525	250	639	(4E-64)	130/248 (52%)	170/248 (68%)		-2	AAI09449.1	Danio rerio	Sb:cb283 protein, partial	EKC23074.1	4.00E-91	Crassostrea gigas	Putative aminopeptidase W07G4.4	-2.34565	0.0314367	78	9.00006	68	7.15112	56	4.28054	34	3.71196	33	4.14523	8	0.839909
comp237826_c0_seq3	fl_ctg_696	1833	253	120	300	(3E-24)	59/156 (37%)	92/156 (58%)		3	XP_796429.1	Strongylocentrotus	transmembrane protein 186-like					2.35844	0.0314394	35	1.73833	47	2.12754	138	4.5405	121	5.68622	135	7.29934	145	6.55277
comp237868_c1_seq1	fl_ctg_697	500	651	143	360	(3E-32)	65/118 (55%)	80/118 (67%)	9/118 (7%)	-2	NP_001026159.1	Gallus	peptide-N(4)-(N-acetyl-beta-glucosaminyl)asparagine amidase	EKC20424.1	= 145 bits (367), Expect(2) = 3e-48		Peptide-N(4)-(N-acetyl-beta-glucosaminyl)asparagine amidase	-4.25777	0.0140089	22	4.00572	18	2.98707	47	5.66911	6	1.03367	5	0.991088	6	0.994033
comp237900_c0_seq1	fl_ctg_698	1579	101	80.9	198	(0.000000000002)	38/77 (49%)	54/77 (70%)	4/77 (5%)	-1	XP_001376735.1		vacuolar ATPase assembly integral membrane protein	EKC35800.1	7.00E-12	Crassostrea	Methylmalonic aciduria type A protein, mitochondrial	-2.43083	0.0389361	64	3.68999	113	5.93798	202	7.71537	38	2.07302	31	1.94577	59	3.0952
comp237902_c0_seq5	fl_ctg_699	1226	1080	83.6	205	(0.0000000000002)	79/343 (23%)	159/343 (46%)	21/343 (6%)	-2	XP_001739846.1	Entamoeba dispar	intracellular protein transport protein USO1	EKC35999.1	2.00E-13	Crassostrea gigas	Myosin heavy chain, non-muscle, partial	-2.13677	0.00422494	150	11.1385	226	15.2954	328	16.1351	100	7.02604	58	4.68867	117	7.90524
comp237902_c0_seq6	fl_ctg_700	1120	3369	68.2	165	(0.000000006)	73/296 (24%)	124/296 (41%)	34/296 (11%)	-1	XP_001579764.1	Trichomonas vaginalis G3	viral A-type inclusion protein	EKC42938.1	4.00E-09	Crassostrea gigas	Laminin subunit alpha-2	3.49996	4.33645e-05	50	4.06424	57	4.22279	70	3.76936	210	16.1511	131	11.5922	187	13.8307
comp237907_c0_seq4	fl_ctg_701	1401	155	74.3	181	(0.0000000001)	43/121 (35%)	68/121 (56%)		-3	NP_081618.1	Mus musculus	protein FAM162A					1.71145	0.00300828	255	16.5703	241	14.2732	381	16.4011	377	23.1795	400	28.2966	479	28.3215
comp237952_c0_seq2	fl_ctg_702	2029	613	290	742	(2E-75)	158/404 (39%)	235/404 (58%)	4/404 (0%)	-2	XP_001511507.2	Ornithorhynchus anatinus	spartin	EKC21528.1	e-123	Crassostrea gigas	Spartin	3.59597	0.0420648	68	3.05109	56	2.29007	57	1.69426	124	5.2643	120	5.86153	334	13.6359
comp237958_c0_seq4	fl_ctg_703	1143	113	153	386	(2E-34)	68/111 (61%)	91/111 (81%)		-2	XP_002733889.1	Saccoglossus kowalevskii	CutA homolog	EKC23447.1	2.00E-38	Crassostrea gigas	CutA-like protein	2.49549	0.00102994	51	4.06211	72	5.22671	143	7.54531	157	11.8319	179	15.521	196	14.2046
comp237959_c0_seq2	fl_ctg_704	2049	610	264	675	(1E-67)	131/261 (50%)	183/261 (70%)	1/261 (0%)	3	XP_002120976.1		similar to solute carrier family 34 (sodium phosphate),	EKC36780.1	3.00E-71	Crassostrea gigas	Sodium-dependent phosphate transport protein 2B	5.76132	0.0297647	15	0.666465	11	0.445444	10	0.294337	48	2.0179	78	3.77281	57	2.30437
comp237959_c0_seq3	fl_ctg_705	1644	595	282	721	(4E-73)	150/339 (44%)	219/339 (64%)	9/339 (2%)	3	XP_002121680.1		similar to solute carrier family 34 (sodium phosphate),	EKC36780.1	4.00E-75	Crassostrea gigas	Sodium-dependent phosphate transport protein 2B	10.1341	4.69661e-05	32	1.77205	29	1.46365	22	0.807064	158	8.27859	232	13.9862	353	17.7866
comp238032_c0_seq3	fl_ctg_706	3143	465	553	1424	( e-154)	248/465 (53%)	319/465 (68%)	2/465 (0%)	2	ABN04153.1	Branchiostoma	tumor necrosis factor receptor-associated factor 4	EKC25362.1	e-171	Crassostrea gigas	TNF receptor-associated factor 4	3.75787	0.0411451	32	0.926901	41	1.08238	30	0.575658	117	3.20658	114	3.59478	110	2.89913
comp238042_c0_seq1	fl_ctg_707	1688	428	552	1423	( e-154)	261/394 (66%)	319/394 (80%)	1/394 (0%)	-1	XP_003440167.1	Oreochromis	diphthamide biosynthesis protein 1-like	EKC18986.1	e-148	Crassostrea gigas	Diphthamide biosynthesis protein 1	3.23289	1.66149e-05	80	4.31465	119	5.84947	153	5.46646	353	18.0137	296	17.3793	303	14.8693
comp238107_c0_seq1	fl_ctg_708	2916	460	374	959	( e-100)	191/449 (42%)	279/449 (62%)		-2	ADJ10634.1	Plutella xylostella	glycosphingolipid synthetase	EKC18129.1	3.00E-95	Crassostrea gigas	Beta-1,4-mannosyltransferase egh	2.32512	0.00432143	127	3.96501	174	4.95113	316	6.53562	401	11.8456	295	10.0264	477	13.5503
comp238133_c0_seq2	fl_ctg_709	1643	1076	78.6	192	(0.000000000008)	48/116 (41%)	66/116 (56%)		-1	EFN60209.1	Camponotus floridanus	Tudor domain-containing protein 7	EKC34195.1	= 122 bits (305), Expect(2) = 3e-32	Crassostrea gigas	Tudor domain-containing protein 7	-4.42908	0.0293372	58	3.2138	61	3.08059	94	3.45047	18	0.943704	10	0.603218	14	0.705846
comp238140_c0_seq3	fl_ctg_710	1487	347	661	1705	(0)	316/347 (91%)	321/347 (92%)		-3	AEF32260.1	Cristaria plicata	cathepsin B	EKC36483.1	e-125	Crassostrea gigas	Cathepsin B	1.63719	1.27581e-05	1298	79.4679	1743	97.2588	1624	65.8662	2183	126.457	2120	141.298	2251	125.396
comp238198_c0_seq11	fl_ctg_711	746	141	129	323	(1E-27)	60/126 (47%)	76/126 (60%)		-1	NP_001082296.1	Xenopus laevis	caveolin-3	EKC31092.1	2.00E-48	Crassostrea gigas	Vitamin D(3) 25-hydroxylase	2.11606	0.0178286	128	15.6206	144	16.0164	109	8.81201	334	38.5664	138	18.3338	249	27.649
comp238246_c1_seq1	fl_ctg_712	2568	613	410	1053	( e-111)	231/616 (37%)	353/616 (57%)	4/616 (0%)	-1	XP_788749.2	Strongylocentrotus	NEDD8 ultimate buster 1-like	EKC32501.1	e-138	Crassostrea gigas	NEDD8 ultimate buster 1	2.61992	0.0381534	85	3.01337	51	1.64785	54	1.2682	126	4.22646	122	4.70844	199	6.41915
comp238353_c0_seq1	fl_ctg_713	3800	349	192	488	(1E-45)	92/189 (48%)	130/189 (68%)	2/189 (1%)	-1	NP_001002304.1	Danio rerio	twinfilin-1	EKC33303.1	8.00E-58	Crassostrea gigas	Twinfilin-2	2.86786	0.0255604	63	1.50933	81	1.76866	139	2.20607	260	5.89374	244	6.36383	157	3.42244
comp238386_c0_seq1	fl_ctg_714	1845	121	127	320	(1E-26)	68/120 (56%)	80/120 (66%)	4/120 (3%)	-3	ACO09045.1	Osmerus mordax	C20orf30 homolog					2.58747	1.54996e-05	182	8.98055	174	7.82519	302	9.87184	437	20.4026	411	22.0779	568	25.5018
comp238398_c0_seq1	fl_ctg_715	2304	542	795	2052	(0)	381/522 (72%)	437/522 (83%)		2	XP_003439750.1		alpha-aminoadipic semialdehyde dehydrogenase-like	EKC43065.1	0	Crassostrea gigas	Alpha-aminoadipic semialdehyde dehydrogenase	-2.7649	0.0246667	176	6.95437	134	4.82575	193	5.05199	63	2.35537	51	2.19381	40	1.43813
comp238411_c0_seq2	fl_ctg_716	1344	471	81.6	200	(0.0000000000007)	38/66 (57%)	46/66 (69%)		-2	NP_001088578.1	Xenopus laevis	protein phosphatase 1, regulatory subunit 15B					2.34717	0.0185631	45	3.04818	67	4.13636	69	3.09626	133	8.5242	113	8.3328	111	6.84137
comp238423_c0_seq5	fl_ctg_717	3666	1353	302	774	(7E-79)	184/569 (32%)	247/569 (43%)	2/569 (0%)	2	XP_003341165.1	Monodelphis domestica	zinc finger protein 729-like	EKC18365.1	2.00E-49	Crassostrea gigas	Histone-lysine N-methyltransferase PRDM9	5.51468	0.00180016	52	1.29133	45	1.0185	55	0.90481	206	4.84034	227	6.13685	265	5.98788
comp238488_c0_seq1	fl_ctg_718	2006	202	196	497	(4E-47)	93/185 (50%)	128/185 (69%)	1/185 (0%)	-2	XP_974477.1	Tribolium castaneum	similar to selenoprotein T					2.98349	6.8694e-10	216	9.80281	458	18.9442	559	16.8062	987	42.3826	1017	50.2461	1030	42.533
comp238500_c1_seq1	fl_ctg_719	2149	168	75.9	185	(0.00000000007)	37/40 (92%)	38/40 (95%)		-2	XP_526411.3		DNA-directed RNA polymerases I, II, and III subunit	EKC34364.1	2.00E-14		DNA-directed RNA polymerases I, II, and III subunit RPABC3	-3.33312	0.0487487	53	2.24526	73	2.81857	187	5.24798	27	1.08225	24	1.10685	22	0.848019
comp238514_c0_seq1	fl_ctg_720	1443	292	249	635	(3E-63)	134/270 (49%)	169/270 (62%)	2/270 (0%)	2	CAX48970.1	Eisenia andrei	aquaporin	EKC35418.1	2.00E-69	Crassostrea gigas	Aquaporin-4	3.85859	0.000287502	34	2.14506	50	2.87505	64	2.67486	177	10.5659	140	9.61554	166	9.5293
comp238516_c0_seq1	fl_ctg_721	2552	805	796	2055	(0)	409/795 (51%)	532/795 (66%)	3/795 (0%)	-3	XP_002740292.1		Temporarily Assigned Gene name family member	EKC25096.1	0	Crassostrea gigas	Pre-rRNA-processing protein TSR1-like protein	2.10085	0.0160289	135	4.81594	168	5.46224	195	4.60831	309	10.4299	286	11.107	290	9.41319
comp238547_c1_seq10	fl_ctg_722	1065	120	196	498	(1E-47)	89/109 (81%)	102/109 (93%)		-2	CAD91431.1	Crassostrea gigas	ribosomal protein L31	EKC29166.1	7.00E-47	Crassostrea gigas	60S ribosomal protein L31	2.97743	4.85843e-09	542	46.3316	400	31.164	358	20.2731	1082	87.5142	1220	113.533	1104	85.8695
comp238552_c0_seq3	fl_ctg_723	3056	693	116	291	(6E-23)	81/282 (28%)	140/282 (49%)	10/282 (3%)	-1	YP_003242763.1	Paenibacillus sp. Y412MC10	glycoside hydrolase family protein	EKC25784.1	1.00E-77	Crassostrea	Coiled-coil domain-containing protein 90B, mitochondrial	10.0811	0.0127493	12	0.357483	16	0.434419	10	0.197349	128	3.60793	141	4.57275	34	0.921605
comp238585_c0_seq2	fl_ctg_724	1827	328	345	884	(5E-92)	167/303 (55%)	210/303 (69%)		-2	NP_001187490.1	Ictalurus	tartrate-resistant acid phosphatase type 5 precursor	EKC34335.1	e-107	Crassostrea	Tartrate-resistant acid phosphatase type 5, partial	1.8509	0.0337406	120	5.97958	137	6.22192	166	5.4797	257	12.117	188	10.1984	225	10.2015
comp238729_c0_seq6	fl_ctg_725	2316	448	270	691	(2E-69)	174/453 (38%)	246/453 (54%)	7/453 (1%)	-3	XP_002737931.1	Saccoglossus kowalevskii	sequestosome 1-like	EKC21311.1	4.00E-83	Crassostrea gigas	Sequestosome-1	4.82439	1.32401e-05	111	4.36327	156	5.58893	129	3.35922	652	24.2499	606	25.9326	379	13.5556
comp238795_c0_seq2	fl_ctg_726	1989	600	600	1548	( e-169)	289/384 (75%)	332/384 (86%)		-2	NP_001191665.1	Aplysia californica	ATP-dependent RNA helicase DDX5	EKC32055.1	e-169	Crassostrea gigas	Putative ATP-dependent RNA helicase DDX5	2.70889	3.12144e-35	1557	71.2659	1450	60.4889	2089	63.3419	4014	173.838	3539	176.343	4114	171.336
comp238814_c0_seq4	fl_ctg_727	762	217	72.8	177	(0.0000000001)	57/204 (27%)	95/204 (46%)	6/204 (2%)	-1	ABO26643.1	Haliotis discus discus	X-box binding protein	EKC25294.1	1.00E-08	Crassostrea gigas	Endothelin-converting enzyme 1	2.00709	0.0254044	36	4.30106	56	6.09783	56	4.43221	88	9.94784	74	9.62473	90	9.78379
comp238815_c0_seq1	fl_ctg_728	2797	864	679	1751	(0)	367/568 (64%)	434/568 (76%)	1/568 (0%)	-3	O96064.1		MYSP_MYTGA RecName: Full=Paramyosin	EKC32205.1	0	Crassostrea gigas	Paramyosin	6.79533	0.00217667	224	7.29094	280	8.3063	1454	31.3516	3675	113.179	1514	53.647	4979	147.458
comp238820_c0_seq14	fl_ctg_729	1569	190	177	449	(1E-41)	86/170 (50%)	115/170 (67%)	1/170 (0%)	1	XP_001952231.1		39S ribosomal protein L43, mitochondrial-like					3.35348	6.03161e-08	218	12.6492	310	16.3939	366	14.0684	821	45.0735	635	40.1109	1090	57.547
comp238823_c0_seq3	fl_ctg_730	1492	280	106	265	(2E-20)	78/263 (29%)	125/263 (47%)	9/263 (3%)	-3	NP_001084845.1	Xenopus laevis	transmembrane protein 45B	EKC29022.1	3.00E-19	Crassostrea gigas	Transmembrane protein 45B	6.12574	5.32098e-05	41	2.50174	21	1.16787	20	0.808441	99	5.71567	159	10.5619	190	10.5488
comp238823_c0_seq5	fl_ctg_731	820	280	61.6	148	(0.0000003)	45/140 (32%)	70/140 (50%)	9/140 (6%)	-1	NP_001091142.1	Xenopus laevis	transmembrane protein 45B	EKC29022.1	3.00E-14	Crassostrea gigas	Transmembrane protein 45B	6.65312	0.000194868	17	1.8874	11	1.11307	6	0.441291	71	7.4584	63	7.61445	66	6.66729
comp238826_c0_seq13	fl_ctg_732	1679	456	179	453	(4E-42)	133/425 (31%)	207/425 (48%)	13/425 (3%)	3	XP_002732707.1		mannose-6-phosphate receptor binding protein 1-like	EKC21733.1	e-116	Crassostrea gigas	Adipophilin	2.00477	0.0309706	99	5.368	95	4.69478	105	3.7716	191	9.79904	153	9.03135	174	8.58456
comp238849_c0_seq1	fl_ctg_733	3688	398	442	1138	( e-121)	201/395 (50%)	279/395 (70%)	2/395 (0%)	1	XP_003700550.1	Megachile rotundata	ceramide glucosyltransferase-B-like	EKC19437.1	e-124	Crassostrea gigas	Ceramide glucosyltransferase	2.18715	0.000262449	433	10.6887	370	8.3244	679	11.1037	995	23.2398	745	20.0206	974	21.877
comp238862_c0_seq1	fl_ctg_734	2692	569	221	563	(1E-54)	126/520 (24%)	272/520 (52%)		-1	XP_002129426.1	Ciona	similar to ventricular myosin heavy chain-like	EKC20074.1	0	Crassostrea gigas	Laminin subunit alpha-2	2.67846	0.000143482	294	9.9426	161	4.96242	413	9.25257	749	23.9667	415	15.2787	785	24.1554
comp238903_c1_seq1	fl_ctg_735	1919	433	775	2001	(0)	373/433 (86%)	403/433 (93%)		-1	ACT35639.1	Crassostrea ariakensis	S-adenosylhomocysteine hydrolase	EKC39086.1	0	Crassostrea gigas	Adenosylhomocysteinase A	2.71495	0.00271727	611	28.9864	496	21.4461	1169	36.739	2351	105.531	1535	79.2767	1138	49.1232
comp238906_c0_seq3	fl_ctg_736	1875	424	119	299	(4E-24)	87/302 (28%)	148/302 (49%)	14/302 (4%)	1	XP_003247524.1	Acyrthosiphon pisum	FMRFamide receptor-like	EKC23671.1	e-112	Crassostrea gigas	FMRFamide receptor	6.14381	1.46933e-05	60	2.91325	65	2.87643	84	2.70188	369	16.9522	442	23.3632	264	11.6633
comp238907_c0_seq5	fl_ctg_737	765	1718	212	540	(1E-52)	103/198 (52%)	122/198 (61%)		-3	XP_003198356.1	Danio rerio	zinc finger protein 729	EKC18365.1	4.00E-56	Crassostrea gigas	Histone-lysine N-methyltransferase PRDM9	3.05592	0.0233748	21	2.49911	11	1.19309	16	1.26138	48	5.40482	33	4.27528	49	5.30584
comp238940_c0_seq7	fl_ctg_738	1351	654	719	1856	(0)	349/369 (94%)	355/369 (96%)		3	XP_001178141.2	Strongylocentrotus	tubulin alpha-1C chain-like isoform 2	EKC19808.1	0	Crassostrea gigas	Tubulin alpha-1C chain	-2.35323	1.31229e-10	15536	1046.92	16250	998.022	28717	1281.95	8680	553.434	5622	412.427	7042	431.778
comp238940_c0_seq8	fl_ctg_739	551	583	238	608	(6E-61)	111/117 (94%)	114/117 (97%)		3	XP_003476108.1	Cavia porcellus	tubulin alpha-1B chain-like	EKC22339.1	3.00E-63	Crassostrea gigas	Tubulin alpha chain	1.79566	0.0106669	41	6.77423	90	13.5529	107	11.7117	116	18.1346	130	23.3832	105	15.7855
comp238940_c0_seq9	fl_ctg_740	493	451	93.6	231	(0.00000000000000002)	43/43 (100%)	43/43 (100%)		1	CCG28029.1	Sepia officinalis	alpha tubulin 2	EKC22339.1	5.00E-20	Crassostrea gigas	Tubulin alpha chain	-1.57304	3.12861e-13	2402	443.562	2459	413.86	3414	417.642	1589	277.637	1176	236.414	1701	285.81
comp239001_c0_seq1	fl_ctg_741	2552	477	410	1053	( e-111)	209/474 (44%)	282/474 (59%)	21/474 (4%)	-3	XP_001947818.1		protein kinase C and casein kinase substrate in neurons	EKC40380.1	e-109		kinase C and casein kinase substrate in neurons protein 2	4.78744	4.99816e-05	83	2.96091	59	1.91829	76	1.79606	289	9.7548	282	10.9517	327	10.6142
comp239016_c0_seq1	fl_ctg_742	1863	137	100	249	(0.000000000000000002)	61/130 (46%)	77/130 (59%)	3/130 (2%)	3	NP_001155395.1	Acyrthosiphon pisum	cAMP-responsive element-binding protein-like	EKC30596.1	8.00E-21	Crassostrea gigas	cAMP-responsive element-binding protein-like 2	4.94378	1.47993e-06	86	4.20256	54	2.40504	70	2.26607	279	12.9001	300	15.9595	323	14.3618
comp239023_c0_seq19	fl_ctg_743	2356	561	229	584	(4E-57)	161/412 (39%)	199/412 (48%)	92/412 (22%)	2	XP_002734949.1	Saccoglossus kowalevskii	ring finger protein 38-like	EKC33083.1	e-104	Crassostrea gigas	Protein regulator of cytokinesis 1	2.0959	0.0451227	111	4.28919	95	3.34573	108	2.76462	175	6.39829	196	8.24504	193	6.78581
comp239092_c0_seq3	fl_ctg_744	2089	241	411	1057	( e-112)	201/241 (83%)	228/241 (94%)		-2	NP_991271.1	Danio rerio	proteasome subunit alpha type-5	EKC41393.1	1.00E-39	Crassostrea gigas	Proteasome subunit alpha type-7-like protein	2.25902	0.0150557	118	5.14247	97	3.85279	112	3.23346	247	10.185	164	7.78068	232	9.1996
comp239137_c0_seq1	fl_ctg_745	3059	317	424	1091	( e-115)	214/324 (66%)	254/324 (78%)	7/324 (2%)	2	NP_956316.1	Danio rerio	ubiquitin-like-conjugating enzyme ATG3	EKC42303.1	e-136	Crassostrea gigas	Autophagy-related protein 3	1.85062	0.0273462	269	8.00572	200	5.42491	295	5.81607	392	11.0384	341	11.0481	479	12.9711
comp239143_c0_seq7	fl_ctg_746	239	722	67.4	163	(0.0000000009)	25/29 (86%)	29/29 (100%)		2	XP_972337.2	Tribolium castaneum	similar to AGAP009827-PA	EKC39354.1	3.00E-10	Crassostrea	CCR4-NOT transcription complex subunit 4, partial	3.34117	4.13924e-05	17	6.47558	22	7.63778	7	1.76639	46	16.5791	36	14.9285	60	20.7957
comp239198_c0_seq3	fl_ctg_747	2171	312	375	962	( e-101)	185/292 (63%)	223/292 (76%)		1	XP_975683.1	Tribolium castaneum	similar to calbindin-32	EKC21991.1	2.00E-81	Crassostrea gigas	Calbindin-32	-2.40965	0.0126715	218	9.14165	152	5.80933	388	10.7785	87	3.45192	70	3.19558	100	3.81557
comp239230_c1_seq3	fl_ctg_748	1397	437	119	298	(3E-24)	83/263 (31%)	136/263 (51%)	17/263 (6%)	-1	XP_003407390.1	Loxodonta africana	perilipin-2	EKC21733.1	1.00E-73	Crassostrea gigas	Adipophilin	9.36218	1.16203e-07	89	5.79991	107	6.35521	63	2.71977	840	51.7945	438	31.0735	913	54.137
comp239252_c0_seq2	fl_ctg_749	3074	854	267	682	(3E-68)	130/198 (65%)	163/198 (82%)		-2	XP_003470095.1		Williams-Beuren syndrome chromosomal region 14 protein	EKC28997.1	9.00E-95	Crassostrea	Williams-Beuren syndrome chromosomal region 14 protein	2.83082	0.00319482	112	3.31697	106	2.86117	193	3.78652	332	9.30326	259	8.35041	377	10.1591
comp239293_c0_seq2	fl_ctg_750	6187	1109	219	557	(2E-53)	177/622 (28%)	259/622 (41%)	102/622 (16%)	-3	XP_791508.1	Strongylocentrotus	next to BRCA1 gene 1 protein-like	EKC21311.1	2.00E-09	Crassostrea gigas	Sequestosome-1	-2.2694	0.0116921	574	8.44617	774	10.3801	1076	10.4886	240	3.34143	227	3.63628	434	5.81071
comp239296_c0_seq2	fl_ctg_751	3487	777	243	621	(4E-61)	233/886 (26%)	378/886 (42%)	21/886 (2%)	-1	XP_002916862.1		nuclear factor erythroid 2-related factor 1-like	EKC19603.1	e-122	Crassostrea gigas	Nuclear factor erythroid 2-related factor 2	1.6128	0.0172868	543	14.1767	536	12.7543	730	12.6258	769	18.9966	811	23.0505	876	20.81
comp239303_c0_seq2	fl_ctg_752	2554	212	155	392	(9E-35)	77/160 (48%)	106/160 (66%)		-2	ABV01120.1	Haliotis diversicolor	ankyrin repeat protein	EKC21267.1	2.00E-42	Crassostrea gigas	Ankyrin-1	11.5659	1.53543e-07	35	1.2476	20	0.649758	51	1.20431	245	8.26316	393	15.2505	372	12.0654
comp239344_c0_seq17	fl_ctg_753	1581	278	307	786	(1E-80)	152/215 (70%)	182/215 (84%)	3/215 (1%)	1	XP_003425407.1		NFU1 iron-sulfur cluster scaffold homolog,	EKC36093.1	3.00E-89		NFU1 iron-sulfur cluster scaffold-like protein, mitochondrial	2.31478	0.00125868	110	6.33415	150	7.8723	150	5.72199	247	13.4576	290	18.1793	266	13.937
comp239361_c0_seq1	fl_ctg_754	2600	192	62	149	(0.000001)	45/163 (27%)	85/163 (52%)	9/163 (5%)	2	XP_344628.4	Rattus norvegicus	calmodulin 4	EKC25917.1	4.00E-15	Crassostrea gigas	Calmodulin-like protein	-2.6058	9.07702e-10	2345	82.1102	2048	65.358	2923	67.8021	631	20.9053	619	23.5955	1152	36.7027
comp239406_c0_seq2	fl_ctg_755	1346	522	261	666	(7E-67)	158/410 (38%)	225/410 (54%)	26/410 (6%)	-2	XP_002735168.1	Saccoglossus	tigger transposable element derived 6-like					2.64493	0.00193703	57	3.8553	60	3.69869	120	5.3768	147	9.40748	171	12.5911	192	11.8161
comp239478_c0_seq1	fl_ctg_756	1620	477	292	748	(3E-76)	156/265 (58%)	191/265 (72%)	7/265 (2%)	2	BAK61498.1	Crassostrea gigas	heat shock transcription factor 1c	EKC33988.1	2.00E-79	Crassostrea gigas	Heat shock factor protein 1	5.12179	0.000618781	25	1.40492	24	1.22925	40	1.48913	104	5.52993	156	9.54381	124	6.34054
comp239478_c0_seq2	fl_ctg_757	3247	490	318	816	(8E-84)	201/466 (43%)	269/466 (57%)	9/466 (1%)	2	ABR15461.1	Haliotis asinina	HSF	EKC33988.1	3.00E-81	Crassostrea gigas	Heat shock factor protein 1	6.06091	0.0229016	47	1.31778	21	0.536635	28	0.520072	158	4.19156	77	2.35028	308	7.85756
comp239487_c0_seq4	fl_ctg_758	1752	236	70.9	172	(0.000000002)	64/229 (27%)	104/229 (45%)	11/229 (4%)	-2	XP_003730107.1		NACHT, LRR and PYD domains-containing protein 3-like					4.47127	0.000981752	47	2.44226	25	1.18399	39	1.34251	147	7.22744	116	6.562	169	7.99046
comp239548_c1_seq6	fl_ctg_759	3312	425	540	1391	( e-150)	257/427 (60%)	333/427 (77%)		-3	EGI57511.1	Acromyrmex echinatior	Ras-GEF domain-containing family member 1B	EKC18827.1	e-179	Crassostrea gigas	Ras-GEF domain-containing family member 1B-A	4.55377	0.000383398	82	2.25399	37	0.926944	125	2.27618	298	7.75045	343	10.264	277	6.92802
comp239577_c0_seq7	fl_ctg_760	3515	1408	904	2335	(0)	490/975 (50%)	668/975 (68%)	18/975 (1%)	-3	XP_790646.3	Strongylocentrotus purpuratus	protein fantom-like	EKC32394.1	0	Crassostrea gigas	Protein fantom	-6.61964	0.0356826	84	2.17561	90	2.12451	360	6.17681	15	0.367593	14	0.394743	31	0.73056
comp239615_c0_seq9	fl_ctg_761	2334	559	468	1203	( e-129)	224/356 (62%)	276/356 (77%)	3/356 (0%)	3	XP_003742915.1	Metaseiulus	tyrosine-protein kinase Src64B-like	EKC34184.1	= 527 bits (1357), Expect(2) = e-167	Crassostrea gigas	Tyrosine-protein kinase Yes, partial	6.52437	1.91101e-05	15	0.585084	35	1.24426	99	2.55812	215	7.93485	229	9.72404	321	11.3926
comp239658_c1_seq1	fl_ctg_762	2143	130	189	481	(3E-45)	94/104 (90%)	99/104 (95%)		-2	BAM18759.1	Papilio xuthus	small ribonucleoprotein particle protein SmD3	EKC40827.1	9.00E-51	Crassostrea gigas	Small nuclear ribonucleoprotein Sm D3	-2.06202	0.0206228	224	9.51598	302	11.693	314	8.8368	105	4.22054	119	5.50347	120	4.63851
comp239684_c0_seq1	fl_ctg_763	2658	579	580	1496	( e-163)	290/580 (50%)	404/580 (69%)	4/580 (0%)	-3	XP_003388771.1		x-ray repair cross-complementing protein 5-like	EKC34975.1	0	Crassostrea gigas	ATP-dependent DNA helicase 2 subunit 1	-4.5188	0.0017222	153	5.2404	210	6.55551	355	8.05491	27	0.875004	52	1.93892	48	1.49591
comp239748_c0_seq1	fl_ctg_764	1956	284	205	521	(7E-50)	102/145 (70%)	118/145 (81%)	1/145 (0%)	1	NP_998424.1	Danio rerio	polyadenylate-binding protein nuclear 1 isoform 1	EKC42587.1	1.00E-56	Crassostrea gigas	Polyadenylate-binding protein 2	-2.12427	0.0327576	162	7.54005	179	7.59323	285	8.78746	82	3.61115	79	4.00286	83	3.51503
comp239775_c0_seq1	fl_ctg_765	1621	133	157	396	(2E-35)	76/127 (59%)	93/127 (73%)		-3	ABF67509.1	Haliotis discus discus	cytochrome b5	EKC31489.1	9.00E-29	Crassostrea gigas	Cytochrome b5	-2.09501	0.00156517	649	36.4493	924	47.2967	986	36.6844	353	18.7583	172	10.5162	537	27.4417
comp239796_c1_seq1	fl_ctg_766	3011	201	183	465	(4E-43)	106/199 (53%)	126/199 (63%)	2/199 (1%)	-1	XP_002735402.1	Saccoglossus	chromatin modifying protein 1A-like	EKC42156.1	2.00E-56	Crassostrea gigas	Charged multivesicular body protein 1a	2.13485	0.00169615	263	7.95194	263	7.24748	440	8.81311	589	16.8502	498	16.3919	629	17.3045
comp239802_c0_seq1	fl_ctg_767	408	152	132	332	(2E-29)	60/81 (74%)	68/81 (83%)		2	ADD38012.1	Lepeophtheirus salmonis	RNA-binding protein 1	EKC30906.1	5.00E-21	Crassostrea gigas	Splicing factor, arginine/serine-rich 7	-2.24626	1.36058e-08	233	51.9905	235	47.7914	352	52.0319	103	21.7459	95	23.0768	108	21.9272
comp239819_c1_seq9	fl_ctg_768	1936	325	429	1102	( e-117)	199/278 (71%)	237/278 (85%)		-1	EFW44970.1	Capsaspora owczarzaki ATCC 30864	proline iminopeptidase	EKC32762.1	3.00E-98	Crassostrea gigas	Putative proline iminopeptidase	-1.77841	0.0164082	335	15.7531	373	15.9862	490	15.2643	175	7.78635	182	9.31704	210	8.98532
comp239825_c0_seq1	fl_ctg_769	5053	605	525	1353	( e-146)	305/577 (52%)	373/577 (64%)	29/577 (5%)	-3	XP_003424998.1		LOW QUALITY PROTEIN: poly(U)-binding-splicing factor half	EKC35670.1	6.00E-19	Crassostrea gigas	Polyadenylate-binding protein 1	2.31694	0.00601902	263	4.73843	331	5.43527	551	6.57642	490	8.3531	765	15.0046	923	15.1311
comp239850_c0_seq6	fl_ctg_770	1048	277	369	948	( e-100)	177/269 (65%)	216/269 (80%)	1/269 (0%)	-2	NP_001015695.1	Xenopus (Silurana) tropicalis	Ras suppressor protein 1	EKC22263.1	e-111	Crassostrea gigas	Ras suppressor protein 1	-2.03153	0.000901835	233	20.2406	263	20.8227	397	22.8463	110	9.04133	123	11.632	132	10.4335
comp239915_c0_seq3	fl_ctg_771	3943	951	236	603	(5E-59)	211/772 (27%)	347/772 (44%)	44/772 (5%)	2	NP_001083120.1	Xenopus laevis	breast cancer anti-estrogen resistance 1	EKC19458.1	e-135	Crassostrea gigas	Breast cancer anti-estrogen resistance protein 1	1.94892	0.0413694	149	3.44023	216	4.54537	363	5.55223	436	9.52491	337	8.47062	396	8.31932
comp239995_c1_seq3	fl_ctg_772	724	130	68.9	167	(0.000000002)	34/109 (31%)	55/109 (50%)	6/109 (5%)	-2	ACF16060.1	Adineta vaga	metal-binding protein					1.80468	0.0306076	451	56.7108	138	15.8155	479	39.901	570	67.8168	389	53.2504	677	77.4586
comp240006_c1_seq1	fl_ctg_773	2355	364	560	1443	( e-156)	258/349 (73%)	312/349 (89%)		-2	XP_002430348.1	Pediculus humanus corporis	GDP mannose-4,6-dehydratase, putative	EKC17962.1	e-164	Crassostrea gigas	GDP-mannose 4,6 dehydratase	-1.70519	0.017512	402	15.5404	489	17.229	765	19.5911	354	12.9483	190	7.99604	270	9.49713
comp240024_c1_seq6	fl_ctg_774	861	222	170	431	(6E-40)	90/201 (44%)	141/201 (70%)	8/201 (3%)	1	XP_002741116.1		vesicle transport through interaction with t-SNAREs	EKC37742.1	1.00E-43		Vesicle transport through interaction with t-SNAREs-like protein 1B	2.39287	0.000249643	72	7.61302	91	8.76961	102	7.14471	198	19.809	159	18.3023	181	17.4139
comp240039_c0_seq2	fl_ctg_775	785	286	169	429	(8E-40)	77/132 (58%)	104/132 (78%)		-1	AAH65621.1	Danio rerio	Zgc:77182	EKC17956.1	5.00E-46	Crassostrea gigas	Purine nucleoside phosphorylase	4.16153	0.00133062	14	1.62363	20	2.11399	20	1.53655	64	7.02282	71	8.96398	56	5.90932
comp240052_c0_seq1	fl_ctg_776	2835	588	204	519	(2E-49)	99/265 (37%)	144/265 (54%)	2/265 (0%)	1	XP_003244624.1	Acyrthosiphon pisum	zinc finger protein 271-like	EKC18365.1	1.00E-51	Crassostrea gigas	Histone-lysine N-methyltransferase PRDM9	3.81038	0.000340918	92	2.95435	103	3.01458	88	1.87205	288	8.75065	253	8.84463	401	11.7168
comp240074_c0_seq1	fl_ctg_777	3666	241	87.8	216	(0.00000000000003)	73/248 (29%)	117/248 (47%)	1/248 (0%)	-2	1K1B		A Chain A, Crystal Structure Of The Ankyrin Repeat Domain Of Bcl-3: A	EKC39819.1	6.00E-13	Crassostrea gigas	B-cell lymphoma 3-encoded protein	1.70221	4.0899e-05	1244	30.8927	1380	31.2341	1839	30.2536	2259	53.0793	1782	48.1756	2386	53.9135
comp240117_c0_seq1	fl_ctg_778	2731	571	862	2226	(0)	441/551 (80%)	490/551 (88%)		-3	ACL00842.1	Biomphalaria glabrata	heat shock protein 60	EKC31862.1	0	Crassostrea gigas	60 kDa heat shock protein, mitochondrial	2.71705	4.66077e-05	232	7.73382	452	13.7328	719	15.878	802	25.2961	983	35.6733	1306	39.6133
comp240169_c0_seq1	fl_ctg_779	2949	687	99	245	(0.00000000000000001)	66/270 (24%)	121/270 (44%)	2/270 (0%)	1	XP_002431913.1	Pediculus humanus corporis	RING finger-containing protein, putative	EKC40243.1	e-134	Crassostrea gigas	Tripartite motif-containing protein 3	1.96551	0.0341729	149	4.5998	118	3.32009	431	8.81434	317	9.25946	359	12.0651	392	11.0111
comp240202_c1_seq1	fl_ctg_780	1016	67	77.4	189	(0.000000000009)	38/68 (55%)	51/68 (75%)		-3	AAT80769.1	Branchiostoma	mitochondrial ubiquinol-cytochrome c reductase					-1.61582	0.0269171	939	84.1395	960	78.4007	1716	101.862	716	60.7044	294	28.6791	879	71.6662
comp240251_c0_seq1	fl_ctg_781	2192	513	284	726	(1E-73)	166/527 (31%)	267/527 (50%)	1/527 (0%)	-2	XP_003255773.1	Nomascus leucogenys	pantetheinase	EKC31982.1	2.00E-67	Crassostrea gigas	Pantetheinase	1.57424	0.0165927	521	21.6384	480	18.1695	423	11.6382	681	26.7613	627	28.3491	653	24.677
comp240305_c0_seq1	fl_ctg_782	1798	415	109	273	(4E-21)	65/211 (30%)	102/211 (48%)	4/211 (1%)	-3	AEW42986.1	Haliotis diversicolor	putative procollagen type VI alpha 4	EKC29134.1	9.00E-33	Crassostrea gigas	Collagen alpha-1(XII) chain	1.7786	0.0214635	155	7.8482	178	8.21434	377	12.6456	466	22.3253	245	13.5048	319	14.6967
comp240305_c1_seq4	fl_ctg_783	986	348	67	162	(0.00000001)	44/165 (26%)	84/165 (50%)	2/165 (1%)	1	ADM34176.1	Aplysia californica	martilin	EKC36168.1	7.00E-20	Crassostrea gigas	Collagen alpha-6(VI) chain	-1.95645	0.00732218	507	46.8122	479	40.3089	1070	65.4477	302	26.3834	163	16.3841	404	33.9409
comp240377_c0_seq1	fl_ctg_784	1321	305	391	1004	( e-106)	186/301 (61%)	227/301 (75%)	1/301 (0%)	-3	XP_003391807.1	Amphimedon	pirin-like protein-like, partial	EKC30821.1	6.00E-55	Crassostrea gigas	Pirin	-2.90156	0.0136664	54	3.72151	124	7.78863	165	7.53301	26	1.6954	34	2.55087	36	2.25746
comp240390_c0_seq4	fl_ctg_785	3735	1335	938	2425	(0)	485/1161 (41%)	713/1161 (61%)	45/1161 (3%)	-1	XP_001812287.1	Tribolium castaneum	similar to AGAP004423-PA					-2.74793	0.0236702	281	6.84926	219	4.86515	345	5.57078	112	2.58302	55	1.45943	94	2.08476
comp240395_c1_seq13	fl_ctg_786	1160	181	87	214	(0.00000000000001)	38/127 (29%)	66/127 (51%)		-3	XP_001196843.1	Strongylocentrotus	transmembrane protein 220-like					1.9447	0.0214607	76	5.96463	82	5.86541	110	5.71903	179	13.2922	109	9.31281	153	10.9258
comp240402_c0_seq1	fl_ctg_787	3362	796	1151	2977	(0)	570/799 (71%)	660/799 (82%)	1/799 (0%)	3	XP_002740147.1	Saccoglossus	vacuolar protein sorting 35-like	EKC32573.1	0	Crassostrea	Vacuolar protein sorting-associated protein 35, partial	1.58017	0.0124738	698	18.901	477	11.7723	964	17.2929	995	25.4933	854	25.1752	977	24.0722
comp240415_c0_seq3	fl_ctg_788	754	864	133	335	(6E-29)	69/140 (49%)	100/140 (71%)		-1	AFC88976.1	Rhipicephalus	metabotropic gamma-aminobutyric acid receptor					-3.29717	0.0141222	53	6.3993	38	4.18172	70	5.59905	15	1.71365	16	2.1031	10	1.09862
comp240444_c0_seq2	fl_ctg_789	2771	319	234	597	(2E-58)	108/226 (47%)	152/226 (67%)	1/226 (0%)	2	AAH87532.1	Xenopus laevis	LOC496099 protein, partial	EKC23180.1	9.00E-49	Crassostrea gigas	Gamma-glutamyl hydrolase	10.5219	0.00769034	9	0.295688	12	0.359325	8	0.174117	84	2.61122	103	3.68394	101	3.01929
comp240454_c1_seq1	fl_ctg_790	3069	906	942	2435	(0)	490/907 (54%)	633/907 (69%)	12/907 (1%)	-2	O73787.1		GCP3_XENLA RecName: Full=Gamma-tubulin complex component 3 homolog; AltName:	EKC37758.1	0	Crassostrea gigas	Gamma-tubulin complex component 3	2.59546	0.0479263	73	2.16548	42	1.13552	112	2.20094	100	2.80675	169	5.4576	220	5.93807
comp240517_c0_seq2	fl_ctg_791	3745	608	385	988	( e-103)	229/605 (37%)	346/605 (57%)	2/605 (0%)	-2	XP_003225572.1	Anolis	rap1 GTPase-GDP dissociation stimulator 1-like	EKC30774.1	e-166	Crassostrea gigas	Rap1 GTPase-GDP dissociation stimulator 1-A	-3.50931	0.0379528	139	3.37902	118	2.6144	300	4.83122	59	1.35707	19	0.502821	54	1.19443
comp240533_c0_seq2	fl_ctg_792	2906	294	87	214	(0.00000000000004)	45/68 (66%)	53/68 (77%)		-3	XP_793369.3		arginine and glutamate-rich protein 1-A-like	EKC31426.1	1.00E-25	Crassostrea gigas	Arginine and glutamate-rich protein 1-A	-6.43787	2.49045e-06	399	12.4999	444	12.6774	525	10.8956	70	2.07493	49	1.67114	61	1.73882
comp240644_c0_seq2	fl_ctg_793	2097	864	61.2	147	(0.000002)	84/373 (22%)	169/373 (45%)	34/373 (9%)	-1	YP_005644649.1	Sulfolobus islandicus	Rad50 recombination repair enzyme like protein	EKC27384.1	3.00E-10	Crassostrea gigas	BTB and MATH domain-containing protein 42	8.51297	8.04675e-05	25	1.08535	11	0.435248	43	1.23668	184	7.55824	158	7.46742	176	6.95238
comp240645_c0_seq2	fl_ctg_794	1930	364	586	1511	( e-164)	289/360 (80%)	323/360 (89%)		3	ADP37376.1	Meretrix meretrix	fructose-1, 6-bisphosphate aldolase	EKC37976.1	e-169	Crassostrea gigas	Fructose-bisphosphate aldolase	1.60302	0.000241317	793	37.4062	587	25.2361	1090	34.0609	1222	54.54	975	50.0679	1124	48.2423
comp240653_c0_seq20	fl_ctg_795	792	456	190	482	(6E-46)	94/162 (58%)	120/162 (74%)		1	XP_001606554.1	Nasonia	probable ATP-dependent RNA helicase DDX49-like	EKC27711.1	3.00E-61	Crassostrea gigas	Putative ATP-dependent RNA helicase DDX49	5.54794	0.046184	35	4.02319	110	11.5242	36	2.74135	61	6.63446	386	48.303	437	45.7063
comp240675_c0_seq1	fl_ctg_796	3871	1105	428	1101	( e-117)	282/1021 (27%)	519/1021 (50%)	54/1021 (5%)	2	XP_426454.3	Gallus gallus	centrosomal protein of 128 kDa-like	EKC32097.1	3.00E-27	Crassostrea gigas	Centromere protein F	-3.38168	0.0455332	168	3.95106	102	2.18635	281	4.37795	46	1.02361	36	0.921704	53	1.13415
comp240776_c1_seq1	fl_ctg_797	2344	625	368	945	(6E-99)	214/513 (41%)	290/513 (56%)	6/513 (1%)	3	NP_001072874.1	Xenopus (Silurana)	signal peptide peptidase-like 2B precursor	EKC28626.1	4.00E-32	Crassostrea gigas	Signal peptide peptidase-like 2B	-2.50311	0.0125387	214	8.31159	281	9.94697	235	6.04641	113	4.15262	60	2.53691	82	2.89785
comp240785_c2_seq3	fl_ctg_798	1050	345	121	304	(4E-25)	67/214 (31%)	113/214 (52%)	9/214 (4%)	1	Q09638.3		NPR15_CAEEL RecName: Full=Neuropeptide receptor 15	EKC21149.1	3.00E-73	Crassostrea gigas	Putative G-protein coupled receptor T27D1.3	4.35326	0.021619	14	1.21385	8	0.632183	12	0.689254	51	4.18391	19	1.7934	60	4.73349
comp240794_c0_seq1	fl_ctg_799	3332	910	819	2115	(0)	409/871 (46%)	565/871 (64%)	15/871 (1%)	-3	XP_002125422.1		similar to WD repeat-containing protein 63 (Testis	EKC33867.1	0	Crassostrea gigas	WD repeat-containing protein 63	-3.55079	0.00491093	322	8.79789	630	15.6884	1182	21.3944	157	4.05878	154	4.58066	165	4.10203
comp241014_c1_seq3	fl_ctg_800	1448	514	142	357	(5E-31)	81/238 (34%)	113/238 (47%)	26/238 (10%)	1	XP_537620.4	Canis lupus familiaris	granulins					-2.85511	0.0258489	79	4.96691	107	6.13137	116	4.83144	32	1.90363	21	1.43735	38	2.17387
comp241048_c0_seq1	fl_ctg_801	1888	200	340	873	(1E-90)	170/189 (89%)	182/189 (96%)		1	ABO26680.1	Haliotis discus discus	RAB protein	EKC34860.1	9.00E-55	Crassostrea gigas	Ras-related protein Rab-1A	3.08757	0.0120548	36	1.73591	48	2.10951	62	1.98051	132	6.02245	108	5.66936	147	6.44963
comp241102_c0_seq1	fl_ctg_802	1998	424	437	1124	( e-120)	223/305 (73%)	263/305 (86%)		-3	XP_003725164.1	Strongylocentrotus	clusterin-associated protein 1-like	EKC32057.1	e-132	Crassostrea gigas	Clusterin-associated protein 1	-1.73633	0.0269596	251	11.4368	379	15.7393	519	15.666	215	9.26924	143	7.09337	197	8.16752
comp241169_c0_seq2	fl_ctg_803	2367	517	187	475	(2E-44)	119/383 (31%)	185/383 (48%)	5/383 (1%)	3	EFN84102.1	Harpegnathos saltator	Ceramide kinase	EKC22671.1	2.00E-63	Crassostrea gigas	Ceramide kinase	4.25583	7.80601e-16	294	11.3078	321	11.2525	376	9.58025	1225	44.5799	954	39.945	1452	50.8145
comp241248_c0_seq1	fl_ctg_804	1692	1743	85.5	210	(0.00000000000007)	43/94 (45%)	60/94 (63%)		1	XP_003458430.1	Oreochromis	myosin light chain kinase, smooth muscle	EKC35322.1	4.00E-61	Crassostrea gigas	Myosin light chain kinase, smooth muscle	5.12556	0.00133634	6	0.322834	37	1.81444	42	1.49705	166	8.45101	117	6.85326	71	3.47598
comp241290_c1_seq1	fl_ctg_805	3401	1096	397	1021	( e-107)	226/672 (33%)	361/672 (53%)	39/672 (5%)	-3	XP_003494874.1	Bombus impatiens	latrophilin Cirl-like isoform 1	EKC38753.1	e-109	Crassostrea gigas	Latrophilin-3	4.18788	0.0335968	13	0.347988	17	0.414748	90	1.59596	137	3.46988	73	2.1273	159	3.87267
comp241340_c0_seq7	fl_ctg_806	2373	2052	156	395	(4E-35)	159/670 (23%)	276/670 (41%)	14/670 (2%)	3	XP_003445673.1	Oreochromis niloticus	hemicentin-1-like	EKC32610.1	1.00E-54	Crassostrea gigas	Titin	-2.28604	0.000508237	472	18.1081	478	16.7137	797	20.2557	268	9.72833	148	6.18125	227	7.92406
comp241401_c0_seq3	fl_ctg_807	2876	429	184	466	(3E-43)	127/341 (37%)	176/341 (51%)	32/341 (9%)	-1	EGR31540.1	Ichthyophthirius	tubulin-tyrosine ligase family protein, putative					-4.38011	0.0444399	129	4.08346	98	2.82735	70	1.4679	17	0.509168	29	0.999358	12	0.34563
comp241407_c0_seq6	fl_ctg_808	686	125	186	472	(6E-45)	87/91 (95%)	90/91 (98%)		-2	AAI22095.1	Danio rerio	Dnl2 protein	EKC17891.1	2.00E-46	Crassostrea gigas	Dynein light chain 2, cytoplasmic	2.05622	0.0177747	34	4.51214	34	4.11242	108	9.49483	102	12.8079	109	15.7476	69	8.33191
comp241407_c0_seq9	fl_ctg_809	445	89	184	466	(7E-45)	87/89 (97%)	89/89 (100%)		-3	NP_001243365.1	Aplysia californica	dynein light chain	EKC17891.1	4.00E-47	Crassostrea gigas	Dynein light chain 2, cytoplasmic	-2.14219	0.00661743	856	175.122	1159	216.105	2401	325.401	655	126.789	422	93.9863	593	110.386
comp241508_c1_seq1	fl_ctg_810	2314	397	265	677	(7E-68)	151/424 (35%)	218/424 (51%)		-3	GAA53922.1	Clonorchis sinensis	leukocyte receptor cluster member 9	EKC34134.1	3.00E-50	Crassostrea gigas	Ceruloplasmin	4.82397	6.8023e-31	888	34.9363	610	21.873	694	18.0877	3315	123.402	3044	130.375	2861	102.417
comp241546_c1_seq2	fl_ctg_811	2500	1250	177	448	(3E-41)	124/444 (27%)	208/444 (46%)	36/444 (8%)	3	XP_003392997.1	Bombus terrestris	latrophilin Cirl-like isoform 2	EKC38753.1	3.00E-49	Crassostrea gigas	Latrophilin-3	6.11534	0.0156278	41	1.49304	14	0.464655	54	1.30269	120	4.13468	276	10.9416	136	4.50628
comp241581_c0_seq2	fl_ctg_812	990	83	80.5	197	(0.000000000001)	39/83 (46%)	53/83 (63%)		-2	XP_002120134.1	Ciona	similar to UPF0542 protein FLJ76405 homolog					-2.46396	0.0251977	73	6.71298	71	5.95066	120	7.31027	32	2.7843	33	3.30363	23	1.92447
comp241610_c0_seq5	fl_ctg_813	2104	870	60.8	146	(0.000002)	36/99 (36%)	55/99 (55%)	5/99 (5%)	2	XP_003729635.1		RNA-directed DNA polymerase from mobile element					7.22296	0.00584304	14	0.605773	9	0.354927	21	0.601951	93	3.80749	108	5.08733	65	2.5591
comp241613_c0_seq4	fl_ctg_814	709	184	135	340	(1E-29)	62/174 (35%)	106/174 (60%)	5/174 (2%)	-2	BAE78825.1	Danio rerio	Canopy2	EKC42608.1	2.00E-39	Crassostrea gigas	canopy-like protein 2	2.97096	0.00194146	17	2.18288	22	2.57465	78	6.63492	95	11.5419	87	12.1614	83	9.69731
comp241631_c0_seq3	fl_ctg_815	432	400	65.5	158	(0.000000003)	36/107 (33%)	43/107 (40%)	5/107 (4%)	-3	EAX04582.1	Homo sapiens	hCG1999844	EKC38232.1	4.00E-12	Crassostrea gigas	Thrombospondin-3b	2.17983	0.0151302	27	5.68994	22	4.22553	30	4.18818	34	6.77948	46	10.5532	67	12.8473
comp241634_c1_seq2	fl_ctg_816	1904	197	166	419	(5E-38)	74/128 (57%)	102/128 (79%)		1	XP_003202628.1	Meleagris	28S ribosomal protein S10, mitochondrial-like	EKC35055.1	4.00E-18	Crassostrea gigas	28S ribosomal protein S10, mitochondrial	6.08639	0.0024463	17	0.812849	14	0.610103	36	1.14031	65	2.94068	140	7.28741	115	5.00323
comp241668_c0_seq1	fl_ctg_817	4030	1568	503	1295	( e-139)	319/1038 (30%)	550/1038 (52%)	14/1038 (1%)	1	XP_003731789.1	Strongylocentrotus purpuratus	limbin-like isoform 2	EKC21128.1	0	Crassostrea gigas	Limbin	-3.85975	9.47879e-06	533	12.0407	722	14.8653	1213	18.1528	267	5.70699	101	2.48387	165	3.39155
comp241672_c0_seq1	fl_ctg_818	2418	622	233	593	(4E-58)	164/585 (28%)	267/585 (45%)	20/585 (3%)	2	XP_003728268.1	Strongylocentrotus purpuratus	protein FAM114A2-like					1.68917	0.0261376	253	9.52559	220	7.54933	438	10.9246	458	16.3159	362	14.8376	457	15.6559
comp241676_c0_seq1	fl_ctg_819	2098	367	457	1176	( e-126)	212/367 (57%)	275/367 (74%)	1/367 (0%)	1	NP_001191425.1	Aplysia californica	gelsolin	EKC21617.1	e-118	Crassostrea gigas	Severin	-1.5738	0.029447	7671	332.87	7979	315.562	8265	237.588	3853	158.196	2876	135.861	6582	259.879
comp241684_c0_seq4	fl_ctg_820	2700	2080	140	353	(3E-30)	70/116 (60%)	84/116 (72%)	2/116 (1%)	1	AAI21193.1	Xenopus laevis	Mki67 protein	EKC25595.1	1.00E-64	Crassostrea gigas	Antigen KI-67	-6.53158	0.0173462	69	2.32655	83	2.55068	191	4.26635	11	0.350938	15	0.550604	16	0.49088
comp241709_c3_seq1	fl_ctg_821	538	370	109	272	(5E-22)	64/144 (44%)	84/144 (58%)		-2	XP_003724313.1		RNA-directed DNA polymerase from mobile element					-2.1713	0.0171789	70	11.8452	48	7.40289	84	9.41639	18	2.88198	23	4.23699	38	5.85087
comp241726_c1_seq4	fl_ctg_822	865	170	211	536	(4E-52)	98/141 (69%)	116/141 (82%)		-2	XP_003451734.1	Oreochromis niloticus	riboflavin kinase-like	EKC41535.1	2.00E-57	Crassostrea gigas	Riboflavin kinase	2.15178	0.0051511	66	6.94633	56	5.37173	91	6.34472	142	14.1408	121	13.8638	121	11.5875
comp241757_c0_seq10	fl_ctg_823	886	193	100	248	(0.000000000000000001)	46/98 (46%)	64/98 (65%)	1/98 (1%)	-1	NP_001012564.1	Gallus	pleckstrin homology domain-containing family B member 1	EKC34935.1	= 81.6 bits (200), Expect(2) = 8e-17	Crassostrea gigas	Choline-phosphate cytidylyltransferase B	3.6069	0.000169014	21	2.15781	51	4.77616	38	2.58665	95	9.23615	112	12.5284	134	12.5283
comp241764_c0_seq1	fl_ctg_824	3119	401	572	1475	( e-160)	273/397 (68%)	331/397 (83%)	1/397 (0%)	-1	AAU21290.1	Crassostrea gigas	cytoplasmic aspartate aminotransferase	EKC40669.1	e-168	Crassostrea gigas	Aspartate aminotransferase, cytoplasmic	-2.47902	0.00795292	335	9.77816	329	8.75231	480	9.28139	155	4.28073	138	4.38506	90	2.39027
comp241832_c1_seq1	fl_ctg_825	3938	334	394	1013	( e-106)	187/325 (57%)	226/325 (69%)	8/325 (2%)	-2	XP_002400938.1	Ixodes scapularis	lectin, putative	EKC20002.1	e-102	Crassostrea gigas	Vesicular integral-membrane protein VIP36	4.98445	1.16952e-08	202	4.66986	179	3.77155	245	3.75213	806	17.6303	965	24.2864	883	18.574
comp241858_c0_seq2	fl_ctg_826	822	625	60.5	145	(0.0000008)	39/136 (28%)	58/136 (42%)	5/136 (3%)	1	ABY19404.1	Pasteuria ramosa	PclA	EKC22279.1	4.00E-06	Crassostrea gigas	Cell surface glycoprotein 1	-2.86514	0.0305399	62	6.86669	31	3.12919	68	4.98913	29	3.03898	7	0.843992	13	1.31006
comp241921_c0_seq1	fl_ctg_827	886	509	186	473	(8E-45)	81/175 (46%)	118/175 (67%)	3/175 (1%)	1	XP_002731158.1	Saccoglossus kowalevskii	zinc finger protein 45-like	EKC18365.1	3.00E-47	Crassostrea gigas	Histone-lysine N-methyltransferase PRDM9	5.49321	0.001573	10	1.02753	8	0.749201	21	1.42946	62	6.0278	44	4.92188	70	6.54461
comp241929_c0_seq7	fl_ctg_828	1304	667	165	417	(5E-38)	93/271 (34%)	129/271 (47%)	5/271 (1%)	-1	EFN69633.1		MAM domain-containing glycosylphosphatidylinositol anchor protein 1	EKC34823.1	6.00E-23	Crassostrea gigas	Apical endosomal glycoprotein	6.3935	1.8807e-15	146	10.193	107	6.80845	178	8.23246	662	43.7302	718	54.5706	949	60.2848
comp241984_c0_seq8	fl_ctg_829	1794	1143	133	334	(3E-28)	71/185 (38%)	106/185 (57%)	1/185 (0%)	1	XP_002737415.1	Saccoglossus	Carboxypeptidase N catalytic chain-like	EKC33894.1	2.00E-69	Crassostrea gigas	Protein toll	10.9224	0.000265	14	0.71045	9	0.416258	14	0.470644	88	4.22534	131	7.23704	128	5.91027
comp242046_c0_seq1	fl_ctg_830	2418	191	77.4	189	(0.00000000003)	51/188 (27%)	100/188 (53%)	3/188 (1%)	-2	ACL81232.1	Moneuplotes crassus	selenoprotein ep22	EKC33984.1	6.00E-06	Crassostrea gigas	UBX domain-containing protein 6	3.00064	0.00128694	139	5.23343	110	3.77467	113	2.81844	310	11.0435	389	15.9443	238	8.15343
comp242084_c0_seq2	fl_ctg_831	3571	3631	67.8	164	(0.00000004)	77/377 (20%)	150/377 (39%)	3/377 (0%)	-3	XP_001078719.2	Rattus norvegicus	rCG54054-like	EKC23303.1	1.00E-22	Crassostrea gigas	SPT2-like protein	3.72489	0.0498684	85	2.16699	46	1.06883	121	2.04354	450	10.8548	117	3.24719	223	5.1729
comp242154_c0_seq6	fl_ctg_832	2889	142	286	733	(3E-74)	132/142 (92%)	138/142 (97%)		-2	ADP02972.1	Aplysia dactylomela	thioredoxin-like protein	EKC34447.1	5.00E-77	Crassostrea gigas	Thioredoxin-like protein 4A	1.92341	0.0152916	246	7.75203	224	6.43343	286	5.97043	418	12.4632	348	11.9383	483	13.849
comp242181_c0_seq1	fl_ctg_833	2461	504	239	611	(3E-60)	128/287 (44%)	168/287 (58%)	2/287 (0%)	-1	XP_002121970.1	Ciona	similar to Wiskott-Aldrich syndrome-like	EKC30028.1	5.00E-75	Crassostrea gigas	Wiskott-Aldrich syndrome protein	-2.6256	0.0271449	189	6.99162	120	4.04587	269	6.59216	62	2.17011	66	2.65793	54	1.81761
comp242194_c0_seq2	fl_ctg_834	3615	595	555	1431	( e-155)	284/520 (54%)	360/520 (69%)	6/520 (1%)	2	XP_003456789.1	Oreochromis niloticus	D-glucuronyl C5-epimerase-like	EKC39658.1	e-170	Crassostrea gigas	D-glucuronyl C5-epimerase	-2.4232	0.0318166	264	6.6485	195	4.47578	469	7.82442	80	1.90626	125	3.427	106	2.42894
comp242207_c0_seq1	fl_ctg_835	2778	1567	254	648	(2E-64)	177/545 (32%)	267/545 (48%)	11/545 (2%)	-2	ABX56676.2	Mamestra brassicae	chitin synthase 1	EKC23809.1	e-112	Crassostrea gigas	Chitin synthase 1	-3.49355	0.000208665	356	11.6666	625	18.6677	568	12.3311	121	3.75193	93	3.3179	168	5.00952
comp242211_c0_seq1	fl_ctg_836	3553	409	360	924	(3E-96)	184/370 (49%)	245/370 (66%)	35/370 (9%)	1	ACY92467.1	Saccoglossus kowalevskii	AmNR2 nuclear receptor	EKC37772.1	e-120	Crassostrea gigas	Retinoic acid receptor RXR-alpha-A	3.28839	0.00577863	128	3.27976	58	1.35449	94	1.59559	241	5.84283	213	5.9415	364	8.48644
comp242216_c0_seq6	fl_ctg_837	646	264	76.3	186	(0.000000000008)	41/56 (73%)	48/56 (85%)	1/56 (1%)	1	BAC20140.1	Lymnaea stagnalis	cAMP responsive element binding protein	EKC32156.1	= 94.4 bits (233), Expect(2) = 1e-26	Crassostrea gigas	cAMP-responsive element modulator	2.90741	0.00920297	21	2.95947	21	2.6973	22	2.05389	39	5.20036	43	6.59702	80	10.2583
comp242222_c0_seq1	fl_ctg_838	709	376	289	740	(6E-76)	134/166 (80%)	154/166 (92%)		-2	P45886.1		ACT3_BACDO RecName: Full=Actin-3, muscle-specific; Flags: Precursor	EKC38059.1	2.00E-77	Crassostrea gigas	Actin	6.3355	0.00410739	8	1.02724	5	0.585148	9	0.765568	54	6.56068	46	6.43019	19	2.21987
comp242224_c1_seq8	fl_ctg_839	2078	652	445	1144	( e-122)	206/256 (80%)	231/256 (90%)		-1	NP_001118238.1		bifunctional 3'-phosphoadenosine 5'-phosphosulfate synthase	EKC37239.1	e-134		Bifunctional 3'-phosphoadenosine 5'-phosphosulfate synthetase	2.9954	6.27804e-08	274	12.0042	185	7.38701	344	9.9839	757	31.3799	602	28.712	675	26.9078
comp242328_c0_seq33	fl_ctg_840	3612	587	203	516	(5E-49)	156/570 (27%)	269/570 (47%)	44/570 (7%)	3	ABW99107.1	Branchiostoma belcheri tsingtauense	ABIN	EKC38434.1	2.00E-74	Crassostrea gigas	TNFAIP3-interacting protein 2	4.72179	0.000431964	73	1.83994	79	1.81477	82	1.36916	346	8.25143	271	7.4359	353	8.09555
comp242337_c0_seq6	fl_ctg_841	2008	607	189	480	(4E-45)	92/167 (55%)	122/167 (73%)		3	GAA38511.2	Clonorchis sinensis	zinc transporter ZIP10	EKC34980.1	2.00E-47	Crassostrea gigas	Zinc transporter ZIP10	25.5266	6.5331e-05	5	0.226691	6	0.24793	8	0.240278	203	8.7083	91	4.49148	110	4.53783
comp242370_c0_seq4	fl_ctg_842	1321	1066	245	626	(3E-62)	116/164 (70%)	136/164 (82%)		-2	XP_003456367.1	Oreochromis niloticus	myosin-Ic-like	EKC24397.1	1.00E-69	Crassostrea gigas	Myosin-Ic	3.87117	0.0480384	7	0.482418	14	0.879362	19	0.867437	37	2.41268	62	4.65158	29	1.81851
comp242372_c0_seq1	fl_ctg_843	1373	996	102	253	(5E-19)	61/162 (37%)	89/162 (54%)	23/162 (14%)	-3	XP_002404176.2	Ixodes scapularis	skeletrophin, putative	EKC39101.1	3.00E-18	Crassostrea gigas	E3 ubiquitin-protein ligase MIB2	2.21002	3.14198e-06	339	22.478	265	16.0147	287	12.6066	515	32.3101	529	38.1854	674	40.6639
comp242376_c1_seq3	fl_ctg_844	2445	385	298	762	(1E-77)	150/310 (48%)	202/310 (65%)	2/310 (0%)	-3	XP_002433914.1	Ixodes scapularis	Four-jointed box protein, putative	EKC20802.1	e-110	Crassostrea gigas	Protein four-jointed	2.57686	0.0117623	74	2.75537	73	2.47734	158	3.89732	237	8.34969	153	6.2019	255	8.63934
comp242415_c0_seq1	fl_ctg_845	2116	134	128	322	(9E-27)	56/80 (70%)	73/80 (91%)		3	XP_002400004.1	Ixodes	growth hormone-inducible soluble protein, putative	EKC37248.1	1.00E-27	Crassostrea gigas	LYR motif-containing protein 5A	3.25542	0.00530542	45	1.93609	63	2.4704	72	2.05213	155	6.30982	114	5.33951	237	9.27795
comp242469_c0_seq12	fl_ctg_846	1083	251	268	685	(3E-69)	133/246 (54%)	159/246 (64%)	2/246 (0%)	-1	NP_001171751.1	Saccoglossus kowalevskii	outer dense fiber protein 3					-12.2399	0.000804734	280	23.5373	225	17.2384	758	42.2112	42	3.34058	9	0.823618	34	2.60058
comp242469_c0_seq14	fl_ctg_847	752	256	157	396	(5E-36)	73/116 (62%)	88/116 (75%)		-3	NP_001079370.1	Xenopus laevis	outer dense fiber protein 3	EKC19365.1	1.00E-42	Crassostrea gigas	Outer dense fiber protein 3	-5.46655	0.00204326	35	4.23719	92	10.1511	91	7.29812	12	1.37456	11	1.44973	10	1.10154
comp242543_c0_seq5	fl_ctg_848	3849	1462	320	820	(3E-84)	228/754 (30%)	374/754 (49%)	51/754 (6%)	3	XP_002741373.1	Saccoglossus kowalevskii	YALI0F02387p-like	EKC21093.1	e-140	Crassostrea gigas	Ribosome-binding protein 1	1.76987	0.00177777	494	11.6844	792	17.0734	1077	16.8754	1097	24.5505	1078	27.7577	1280	27.5475
comp242590_c0_seq9	fl_ctg_849	2515	500	63.5	153	(0.0000004)	53/175 (30%)	77/175 (44%)	2/175 (1%)	2	ZP_08256320.1	Candidatus Nitrosoarchaeum limnia	NHL repeat-containing protein	EKC42949.1	1.00E-33	Crassostrea gigas	Tripartite motif-containing protein 45	5.58042	1.97827e-05	47	1.70133	75	2.47438	65	1.5587	331	11.3368	255	10.0488	307	10.1116
comp242662_c0_seq3	fl_ctg_850	2332	239	145	366	(8E-32)	71/152 (46%)	103/152 (67%)	6/152 (3%)	-3	XP_003212521.1	Meleagris gallopavo	nucleolar protein of 40 kDa-like	EKC29615.1	4.00E-45	Crassostrea gigas	Nucleolar protein of 40 kDa	-6.45079	0.0463029	72	2.81081	50	1.77903	74	1.91377	9	0.332441	7	0.297496	11	0.390736
comp242673_c0_seq1	fl_ctg_851	2116	1152	82.4	202	(0.0000000000008)	51/163 (31%)	81/163 (49%)	12/163 (7%)	3	NP_001082106.1	Xenopus laevis	brevican precursor					-2.17889	0.0151039	580	24.954	288	11.2933	787	22.4309	242	9.85146	162	7.58772	229	8.96477
comp242682_c0_seq1	fl_ctg_852	2803	248	351	900	(1E-93)	180/247 (72%)	209/247 (84%)		1	XP_003224909.1	Anolis	v-type proton ATPase subunit D-like	EKC35213.1	2.00E-93	Crassostrea gigas	V-type proton ATPase subunit D	2.74788	0.00185204	70	2.27354	127	3.75944	333	7.16487	484	14.8738	288	10.1831	380	11.23
comp242719_c0_seq2	fl_ctg_853	3931	237	244	623	(2E-61)	119/199 (59%)	148/199 (74%)		-2	XP_003457103.1	Oreochromis niloticus	probable Bax inhibitor 1-like	EKC24718.1	7.00E-07	Crassostrea	Transmembrane BAX inhibitor motif-containing protein 4	2.78497	0.0127411	250	5.78982	418	8.82298	881	13.5164	819	17.9466	871	21.9597	1784	37.5934
comp242880_c1_seq2	fl_ctg_854	2630	967	610	1574	( e-172)	320/522 (61%)	384/522 (73%)	14/522 (2%)	3	XP_002731591.1		mitogen-activated protein kinase kinase kinase 10-like	EKC30412.1	0	Crassostrea gigas	Mitogen-activated protein kinase kinase kinase 9	5.20906	0.0063326	26	0.900006	28	0.883374	33	0.756738	123	4.02857	142	5.35112	131	4.12605
comp242927_c0_seq2	fl_ctg_855	1656	329	255	652	(4E-65)	138/314 (43%)	198/314 (63%)	2/314 (0%)	-1	XP_784304.2	Strongylocentrotus purpuratus	anamorsin homolog	EKC25468.1	3.00E-87	Crassostrea gigas	Anamorsin	1.67836	0.00893439	282	15.503	234	11.7246	349	12.7102	477	24.8118	362	21.6651	391	19.5585
comp242952_c0_seq1	fl_ctg_856	2646	186	283	723	(4E-73)	144/186 (77%)	153/186 (82%)		3	ACJ66625.1	Fenneropenaeus chinensis	Ras protein	EKC39538.1	9.00E-66	Crassostrea gigas	Ras-related protein Rap-1b	2.10166	5.84935e-11	948	32.6172	1356	42.5218	1566	35.6935	2503	81.484	1843	69.0315	2566	80.3316
comp242989_c0_seq4	fl_ctg_857	2417	536	563	1451	( e-157)	282/534 (52%)	357/534 (66%)	9/534 (1%)	-1	XP_001513071.2	Ornithorhynchus anatinus	CWF19-like protein 1-like	EKC30101.1	e-164	Crassostrea gigas	CWF19-like protein 1	-4.22798	0.0262276	85	3.20162	119	4.08519	127	3.16894	34	1.21172	6	0.246029	30	1.02817
comp243082_c0_seq1	fl_ctg_858	1901	440	135	341	(5E-29)	57/79 (72%)	68/79 (86%)		-2	XP_002129153.1	Ciona intestinalis	similar to sulfide dehydrogenase like	EKC32430.1	6.00E-29	Crassostrea gigas	Sulfide:quinone oxidoreductase, mitochondrial	2.17904	0.000424143	222	10.6316	206	8.9914	282	8.94652	403	18.261	426	22.2095	473	20.611
comp243097_c0_seq2	fl_ctg_859	3845	664	582	1501	( e-163)	319/667 (47%)	414/667 (62%)	43/667 (6%)	1	NP_060672.2	Homo sapiens	macoilin	EKC18391.1	0	Crassostrea gigas	Macoilin	2.40437	0.00188395	267	6.32183	247	5.33019	318	4.9879	580	12.9937	563	14.5119	563	12.1292
comp243147_c0_seq6	fl_ctg_860	3089	389	281	720	(1E-72)	153/305 (50%)	212/305 (69%)	14/305 (4%)	-3	XP_002401270.1		positive cofactor 2, subunit of a RNA polymerase II multiprotein	EKC25705.1	3.00E-78	Crassostrea	Mediator of RNA polymerase II transcription subunit 15	2.21335	0.00433887	224	6.60173	217	5.82887	270	5.27149	355	9.89946	463	14.8551	523	14.025
comp243215_c0_seq3	fl_ctg_861	2073	499	525	1351	( e-146)	250/476 (52%)	342/476 (71%)	5/476 (1%)	3	XP_003459440.1		4-aminobutyrate aminotransferase, mitochondrial-like	EKC26351.1	e-167	Crassostrea gigas	4-aminobutyrate aminotransferase, mitochondrial	-5.54259	0.00507021	79	3.46941	98	3.92256	222	6.45864	22	0.914165	17	0.812759	20	0.79919
comp243236_c1_seq1	fl_ctg_862	821	296	280	716	(5E-73)	140/216 (64%)	170/216 (78%)		-1	XP_002124846.1	Ciona intestinalis	similar to stomatin isoform 1	EKC24001.1	3.00E-79	Crassostrea gigas	Mechanosensory protein 2	4.2677	6.59108e-08	58	6.43151	38	3.84046	57	4.18716	218	22.8725	163	19.6769	179	18.0605
comp243314_c0_seq1	fl_ctg_863	3059	152	282	722	(6E-73)	135/149 (90%)	142/149 (95%)		1	NP_446380.1	Rattus norvegicus	ubiquitin-conjugating enzyme E2 N	EKC32667.1	2.00E-69	Crassostrea gigas	Ubiquitin-conjugating enzyme E2 N	-2.1028	0.0111458	565	16.815	357	9.68347	709	13.9783	105	2.95672	283	9.16894	249	6.74279
comp243467_c0_seq2	fl_ctg_864	2763	604	356	914	(3E-95)	233/608 (38%)	315/608 (51%)	14/608 (2%)	1	XP_003490644.1	Bombus impatiens	SH2B adapter protein 1-like	EKC29126.1	3.00E-75	Crassostrea gigas	SH2B adapter protein 1	4.31064	0.00890262	33	1.08733	28	0.840852	65	1.4188	126	3.92817	154	5.52398	157	4.70694
comp243473_c0_seq2	fl_ctg_865	838	847	70.9	172	(0.0000000006)	44/140 (31%)	69/140 (49%)	4/140 (2%)	1	XP_002122387.1	Ciona intestinalis	similar to zinc finger protein	EKC32616.1	1.00E-13	Crassostrea gigas	Baculoviral IAP repeat-containing protein 7-A	-4.59134	0.0110338	102	11.0811	42	4.1586	77	5.54159	21	2.15862	5	0.591341	16	1.5816
comp243507_c0_seq1	fl_ctg_866	2788	730	1139	2945	(0)	556/730 (76%)	650/730 (89%)		-2	XP_002739225.1		yeast MCM (licensing factor) related family member	EKC32126.1	0	Crassostrea gigas	DNA replication licensing factor mcm5	-3.71383	0.00975633	124	4.04908	192	5.71414	281	6.07856	49	1.51393	34	1.20864	51	1.51529
comp243530_c0_seq2	fl_ctg_867	1816	1767	95.9	237	(0.00000000000000005)	138/566 (24%)	219/566 (38%)	36/566 (6%)	-1	XP_003383454.1	Amphimedon	phosphotidylinositol phosphatase PTPRQ-like	EKC27403.1	1.00E-15	Crassostrea gigas	Titin	-3.38907	0.0489145	53	2.65698	59	2.69574	142	4.71585	10	0.474335	23	1.25523	27	1.23159
comp243620_c0_seq6	fl_ctg_868	1664	178	275	702	(6E-71)	136/178 (76%)	160/178 (89%)	1/178 (0%)	3	XP_001599168.1	Nasonia	coatomer subunit zeta-1-like isoform 1	EKC29598.1	2.00E-71	Crassostrea gigas	Coatomer subunit zeta-1	2.27618	0.00289475	142	7.76896	130	6.48235	98	3.5519	256	13.2522	183	10.8996	320	15.93
comp243634_c0_seq1	fl_ctg_869	3130	189	263	671	(5E-67)	134/190 (70%)	155/190 (81%)		2	XP_002406715.1	Ixodes scapularis	calcineurin B, putative	EKC40210.1	1.00E-31	Crassostrea gigas	Calcium-binding protein p22	1.8101	0.0296957	194	5.64268	263	6.97194	397	7.64951	461	12.687	378	11.969	437	11.5653
comp243693_c1_seq6	fl_ctg_870	908	527	209	532	(1E-51)	110/252 (43%)	163/252 (64%)	8/252 (3%)	-1	XP_003724336.1	Strongylocentrotus	mitochondria-eating protein-like	EKC34084.1	4.00E-95	Crassostrea	Spermatogenesis-associated protein 18-like protein	-3.34345	0.0130118	47	4.71238	54	4.93458	101	6.70846	22	2.08707	10	1.09151	18	1.64212
comp243696_c1_seq5	fl_ctg_871	1365	789	94.4	233	(0.0000000000000001)	69/228 (30%)	109/228 (47%)	14/228 (6%)	-3	XP_002933829.1	Xenopus (Silurana) tropicalis	p-selectin-like	EKC30977.1	2.00E-22	Crassostrea	Low-density lipoprotein receptor-related protein 4	-1.97051	0.00474717	253	16.8739	301	18.2968	328	14.492	153	9.65517	114	8.27721	115	6.97886
comp243709_c0_seq2	fl_ctg_872	1760	270	133	334	(3E-28)	63/194 (32%)	104/194 (53%)	7/194 (3%)	1	XP_003494037.1	Bombus	LOW QUALITY PROTEIN: apoptosis 2 inhibitor-like	EKC34022.1	3.00E-26	Crassostrea gigas	Apoptosis 1 inhibitor	2.1079	0.00605717	142	7.3452	122	5.75161	174	5.96244	251	12.2846	236	13.2896	301	14.1668
comp243734_c0_seq1	fl_ctg_873	3456	637	296	758	(5E-77)	176/630 (27%)	328/630 (52%)	4/630 (0%)	2	NP_001089214.1	Xenopus laevis	centrosomal protein 70kDa	EKC19539.1	e-156	Crassostrea gigas	Centrosomal protein of 70 kDa	-3.69208	0.0244472	140	3.68793	160	3.84139	270	4.7117	54	1.34593	22	0.630901	56	1.34225
comp243741_c1_seq1	fl_ctg_874	4530	1112	932	2409	(0)	498/1128 (44%)	701/1128 (62%)	18/1128 (1%)	3	XP_002940644.1		LOW QUALITY PROTEIN: tetratricopeptide repeat protein 18	EKC35028.1	0	Crassostrea gigas	Tetratricopeptide repeat protein 18	-2.9626	0.00368864	390	7.8378	518	9.48798	635	8.45401	195	3.70798	115	2.51601	132	2.41377
comp243742_c0_seq1	fl_ctg_875	1689	166	98.6	244	(0.000000000000000008)	48/93 (51%)	64/93 (68%)	1/93 (1%)	2	CAX73811.1	Schistosoma japonicum	U4/U6.U5 tri-snRNP-associated protein 3	EKC35126.1	8.00E-18		U4/U6.U5 small nuclear ribonucleoprotein 27 kDa protein	-2.72922	0.0122128	112	6.03693	267	13.1167	363	12.9618	58	2.95801	67	3.93149	97	4.75731
comp243749_c0_seq1	fl_ctg_876	3140	508	940	2429	(0)	478/508 (94%)	497/508 (97%)		2	XP_002732676.1	Saccoglossus kowalevskii	sperm associated antigen 6-like	EKC18795.1	0	Crassostrea gigas	Sperm-associated antigen 6	-2.86721	0.0393524	776	22.4988	1681	44.4202	3297	63.3252	1014	27.8169	403	12.72	185	4.88047
comp243839_c0_seq1	fl_ctg_877	2169	391	102	253	(9E-19)	82/327 (25%)	146/327 (44%)	15/327 (4%)	-1	XP_640574.1	Dictyostelium discoideum AX4	RING zinc finger-containing protein	EKC20601.1	3.00E-67	Crassostrea gigas	Zinc finger SWIM domain-containing protein 2	7.58121	7.13237e-05	26	1.09129	19	0.726836	45	1.25124	273	10.8419	163	7.44801	136	5.19396
comp243902_c0_seq1	fl_ctg_878	5127	636	336	861	(8E-89)	220/652 (33%)	337/652 (51%)	10/652 (1%)	3	EGD74369.1	Salpingoeca sp. ATCC 50818	serine/threonine protein kinase	EKC33959.1	3.00E-28	Crassostrea gigas	Serine/threonine-protein kinase Nek8	-3.25551	0.0105712	243	4.3149	319	5.16261	707	8.31656	114	1.91533	73	1.41114	130	2.10039
comp243906_c1_seq1	fl_ctg_879	3083	856	222	565	(1E-54)	111/230 (48%)	144/230 (62%)	2/230 (0%)	-2	XP_002415964.1	Ixodes scapularis	hyaluronoglucosaminidase, putative	EKC18045.1	1.00E-77	Crassostrea gigas	Bifunctional protein NCOAT	-2.85648	0.00130251	385	11.3688	406	10.9268	555	10.8569	168	4.69393	108	3.47186	123	3.30484
comp243941_c0_seq5	fl_ctg_880	2615	155	267	682	(2E-68)	129/153 (84%)	141/153 (92%)		3	XP_002416555.1	Ixodes scapularis	acyltransfersase, putative					2.85845	0.0306864	80	2.78513	72	2.28456	66	1.52216	118	3.88697	140	5.30601	288	9.12305
comp243961_c0_seq2	fl_ctg_881	1331	281	295	755	(3E-77)	125/247 (50%)	171/247 (69%)		-1	XP_003729836.1		probable C-5 sterol desaturase 1-like	EKC33281.1	1.00E-15	Crassostrea gigas	Lathosterol oxidase	-9.89406	0.000202677	81	5.54032	91	5.67291	169	7.65766	8	0.517742	15	1.11693	5	0.31118
comp244003_c0_seq3	fl_ctg_882	3005	1109	109	273	(7E-21)	45/70 (64%)	55/70 (78%)	3/70 (4%)	1	XP_002732526.1	Saccoglossus kowalevskii	LRRGT00199-like	EKC21056.1	5.00E-29	Crassostrea gigas	Serine/threonine-protein kinase TBK1	1.69382	0.0330699	345	10.4521	276	7.62091	371	7.44589	477	13.6734	458	15.1054	501	13.8106
comp244032_c0_seq1	fl_ctg_883	6393	803	419	1078	( e-114)	224/430 (52%)	272/430 (63%)	1/430 (0%)	1	NP_001041552.1	Canis lupus familiaris	bromodomain-containing protein 2	EKC32780.1	e-110	Crassostrea gigas	Bromodomain testis-specific protein	3.45438	0.00253571	149	2.12182	150	1.94683	283	2.66974	667	8.98715	576	8.92955	394	5.10518
comp244087_c0_seq2	fl_ctg_884	4429	1088	1080	2792	(0)	545/1089 (50%)	769/1089 (70%)	28/1089 (2%)	-1	NP_001005061.1	Xenopus (Silurana) tropicalis	WD repeat-containing protein 67	EKC29407.1	0	Crassostrea gigas	WD repeat-containing protein 67	-9.04308	0.00069177	178	3.65883	303	5.67648	508	6.91744	37	0.71961	20	0.447545	38	0.710718
comp244090_c0_seq4	fl_ctg_885	1228	2136	172	435	(4E-40)	82/153 (53%)	107/153 (69%)	2/153 (1%)	3	NP_001077163.1	Bos taurus	protein SON	EKC28505.1	2.00E-51	Crassostrea gigas	Protein SON	-3.15051	0.0404862	49	3.63267	76	5.1352	63	3.09407	23	1.61336	6	0.484245	24	1.61895
comp244097_c0_seq1	fl_ctg_886	2713	670	160	406	(2E-36)	124/524 (23%)	241/524 (45%)	5/524 (0%)	-1	NP_001038777.1	Danio rerio	stimulated by retinoic acid gene 6 homolog					2.41485	0.039209	120	4.02679	36	1.10102	101	2.24522	121	3.84182	155	5.66231	256	7.81645
comp244132_c0_seq3	fl_ctg_887	3306	748	68.6	166	(0.00000002)	52/201 (25%)	95/201 (47%)	3/201 (1%)	1	XP_003221791.1	Anolis	tripartite motif-containing protein 2-like	EKC30823.1	2.00E-58	Crassostrea gigas	Tripartite motif-containing protein 45	17.7666	0.00264507	6	0.165225	6	0.150588	9	0.164183	129	3.36115	139	4.167	124	3.10698
comp244139_c0_seq2	fl_ctg_888	1141	167	273	698	(1E-70)	137/167 (82%)	147/167 (88%)		3	NP_001161514.1	Saccoglossus kowalevskii	centrin 3-like protein	EKC29847.1	1.00E-77	Crassostrea gigas	Centrin-3	-8.80959	3.55833e-08	223	17.7929	161	11.708	262	13.8485	27	2.03835	15	1.30292	21	1.52459
comp244171_c0_seq5	fl_ctg_889	1598	186	215	548	(4E-53)	106/164 (64%)	127/164 (77%)	1/164 (0%)	2	XP_003147286.1	Loa loa	OV-16 antigen	EKC24065.1	3.00E-18	Crassostrea gigas	39S ribosomal protein L38, mitochondrial	1.60799	0.00384351	414	23.5858	542	28.1426	537	20.2668	603	32.5044	595	36.9022	865	44.8393
comp244225_c0_seq1	fl_ctg_890	2916	316	326	836	(3E-86)	164/314 (52%)	210/314 (66%)	3/314 (0%)	2	XP_002130769.1	Ciona intestinalis	similar to UPF0602 protein	EKC19293.1	e-106	Crassostrea gigas	UPF0602 protein C4orf47-like protein	-3.14558	0.0119833	168	5.24505	340	9.67461	628	12.9885	125	3.69253	74	2.51511	92	2.61348
comp244234_c0_seq12	fl_ctg_891	2753	933	983	2541	(0)	471/832 (56%)	592/832 (71%)	9/832 (1%)	-3	XP_002943023.1	Xenopus (Silurana)	neutral alpha-glucosidase AB-like	EKC40929.1	0	Crassostrea gigas	Neutral alpha-glucosidase AB	2.3776	0.0486552	66	2.18256	72	2.17004	120	2.62883	160	5.00628	146	5.25604	201	6.04797
comp244234_c0_seq5	fl_ctg_892	2711	941	999	2583	(0)	469/818 (57%)	592/818 (72%)	4/818 (0%)	-3	XP_002664506.1	Danio rerio	neutral alpha-glucosidase AB-like	EKC40929.1	0	Crassostrea gigas	Neutral alpha-glucosidase AB	2.3468	0.033482	87	2.92158	64	1.95881	159	3.53716	187	5.94173	190	6.94602	212	6.47777
comp244271_c0_seq2	fl_ctg_893	5064	1251	609	1570	( e-171)	404/1171 (34%)	575/1171 (49%)	27/1171 (2%)	-1	XP_003707333.1	Megachile rotundata	neuroglian-like	EKC24451.1	0	Crassostrea gigas	Neuroglian	-2.12909	0.00422749	638	11.4698	941	15.4184	1343	15.9945	454	7.72259	246	4.81452	451	7.37738
comp244329_c0_seq6	fl_ctg_894	1215	189	62	149	(0.0000005)	44/155 (28%)	69/155 (44%)	24/155 (15%)	-2	ZP_08372921.1	Escherichia coli TA280	RTX toxin RtxA					-2.01833	0.00913339	206	15.4354	146	9.97054	296	14.6927	59	4.18289	79	6.44411	131	8.9313
comp244345_c0_seq2	fl_ctg_895	1498	295	177	448	(1E-41)	103/280 (36%)	157/280 (56%)	12/280 (4%)	2	XP_003418887.1	Loxodonta africana	sulfotransferase 1A1-like	EKC20194.1	1.00E-60	Crassostrea gigas	Sulfotransferase 1C4	-1.90487	0.00872626	276	16.7736	273	15.1214	367	14.7755	135	7.76288	115	7.60848	157	8.68175
comp244415_c0_seq1	fl_ctg_896	2343	276	121	304	(1E-24)	76/208 (36%)	119/208 (57%)		3	ACQ58961.1	Anoplopoma fimbria	GTPase IMAP family member 7	EKC38639.1	2.00E-20	Crassostrea gigas	GTPase IMAP family member 4	2.21748	0.01993	142	5.51752	133	4.71001	162	4.16994	265	9.7426	175	7.40249	400	14.1419
comp244460_c0_seq1	fl_ctg_897	3169	2684	295	756	(7E-77)	174/507 (34%)	280/507 (55%)	16/507 (3%)	1	XP_002734795.1	Saccoglossus kowalevskii	inverted formin 2-like	EKC38337.1	e-142	Crassostrea gigas	Inverted formin-2	2.16447	0.0233748	130	3.73464	199	5.21042	156	2.96886	279	7.58373	243	7.59969	398	10.4035
comp244462_c2_seq2	fl_ctg_898	2067	217	347	891	(9E-93)	165/217 (76%)	190/217 (87%)	1/217 (0%)	-1	XP_002733795.1	Saccoglossus kowalevskii	lightoid-like	EKC33005.1	9.00E-88	Crassostrea gigas	Ras-related protein Rab-32	2.91564	0.0421958	34	1.4975	44	1.76626	42	1.22545	84	3.50058	83	3.97969	130	5.20982
comp244477_c0_seq1	fl_ctg_899	1446	122	115	288	(5E-23)	52/77 (67%)	64/77 (83%)		-1	XP_001198253.2	Strongylocentrotus	LSM domain-containing protein 1-like	EKC23115.1	5.00E-20	Crassostrea gigas	LSM domain-containing protein 1	-2.13474	0.0128182	235	14.7954	232	13.3126	288	12.0119	148	8.81647	37	2.53598	125	7.16079
comp244576_c0_seq3	fl_ctg_900	3081	543	422	1086	( e-115)	206/321 (64%)	257/321 (80%)	3/321 (0%)	-1	XP_003353842.1	Sus scrofa	stress-induced-phosphoprotein 1-like	EKC18743.1	e-140	Crassostrea gigas	Stress-induced-phosphoprotein 1	4.21906	0.0366945	95	2.80711	169	4.55132	192	3.75835	798	22.3107	141	4.53565	736	19.7882
comp244612_c0_seq3	fl_ctg_901	1712	348	248	632	(8E-63)	140/317 (44%)	206/317 (64%)	8/317 (2%)	1	XP_002732986.1	Saccoglossus	nuclear RNA export factor 1-like	EKC41871.1	3.00E-92	Crassostrea gigas	Nuclear RNA export factor 1	3.12629	0.017821	37	1.96755	38	1.84171	38	1.33865	106	5.33339	106	6.13641	91	4.40309
comp244615_c0_seq4	fl_ctg_902	2972	667	330	846	(2E-87)	177/409 (43%)	254/409 (62%)	10/409 (2%)	1	XP_001655486.1	Aedes aegypti	serine/threonine protein kinase	EKC33376.1	1.00E-84	Crassostrea	Serine/threonine-protein kinase PINK1, mitochondrial	2.16726	1.83878e-08	1302	39.8832	960	26.8018	1225	24.8585	2336	67.7057	2095	69.863	2078	57.9183
comp244739_c0_seq1	fl_ctg_903	1947	392	95.1	235	(0.0000000000000001)	46/57 (80%)	55/57 (96%)		2	NP_001024566.1	Caenorhabditis	MEChanosensory abnormality family member (mec-2)	EKC24000.1	1.00E-18	Crassostrea gigas	Mechanosensory protein 2, partial	6.22663	0.0276049	22	1.02869	19	0.809711	76	2.35415	81	3.58361	154	7.83911	337	14.3378
comp244746_c1_seq2	fl_ctg_904	4150	971	1256	3249	(0)	630/971 (64%)	755/971 (77%)	4/971 (0%)	2	XP_003441490.1	Oreochromis niloticus	exportin-2	EKC30336.1	0	Crassostrea gigas	Exportin-2	1.71263	0.0470163	332	7.28313	359	7.17776	456	6.6268	554	11.4991	573	13.6842	527	10.5192
comp244812_c0_seq1	fl_ctg_905	3088	424	362	930	(5E-97)	174/312 (55%)	216/312 (69%)	14/312 (4%)	-3	XP_798408.3		phosphatidylserine decarboxylase proenzyme-like	EKC21192.1	e-105	Crassostrea gigas	Phosphatidylserine decarboxylase proenzyme	3.00715	0.000224967	147	4.33379	170	4.56787	237	4.62869	489	13.6406	391	12.5491	525	14.0832
comp244818_c0_seq3	fl_ctg_906	3073	303	268	686	(9E-69)	147/305 (48%)	200/305 (65%)	3/305 (0%)	2	AEB54801.1	Crassostrea gigas	caspase-1	EKC34324.1	6.00E-72	Crassostrea gigas	Caspase-7	-3.6078	0.0466212	87	2.57742	111	2.99711	209	4.10177	71	1.9902	9	0.290263	14	0.377385
comp244831_c0_seq1	fl_ctg_907	1448	4752	98.6	244	(0.000000000000000006)	46/80 (57%)	60/80 (75%)	2/80 (2%)	1	XP_001605647.2	Nasonia	E3 ubiquitin-protein ligase HERC2-like	EKC31310.1	9.00E-17	Crassostrea gigas	Putative E3 ubiquitin-protein ligase HERC2	2.30862	9.81478e-07	317	19.9305	258	14.7841	282	11.7454	515	30.6365	550	37.6449	654	37.4135
comp244835_c0_seq7	fl_ctg_908	2627	514	277	709	(2E-71)	213/555 (38%)	275/555 (49%)	51/555 (9%)	1	XP_783191.3	Strongylocentrotus	AN1-type zinc finger protein 4-like	EKC31014.1	e-132		AN1-type zinc finger and ubiquitin domain-containing protein 1	3.98883	0.0375086	21	0.727758	17	0.536947	49	1.12492	97	3.18063	111	4.18769	67	2.11268
comp244909_c2_seq1	fl_ctg_909	2724	317	495	1275	( e-137)	231/314 (73%)	271/314 (86%)		-3	NP_001032328.1	Xenopus (Silurana)	tissue specific transplantation antigen P35B	EKC24442.1	e-144	Crassostrea gigas	GDP-L-fucose synthetase	-2.47435	0.0137588	262	8.75633	193	5.87885	428	9.47598	136	4.30064	84	3.05622	75	2.28073
comp244912_c0_seq7	fl_ctg_910	3468	817	75.9	185	(0.0000000001)	50/169 (29%)	80/169 (47%)	5/169 (2%)	-1	EGI70227.1	Acromyrmex	Transcription factor TFIIIB component B''-like protein	EKC38074.1	= 72.4 bits (176), Expect(2) = 2e-18	Crassostrea	Transcription factor TFIIIB component B''-like protein	2.43949	0.0261993	97	2.54636	141	3.37351	126	2.19118	285	7.07892	179	5.11547	318	7.59569
comp244918_c0_seq1	fl_ctg_911	2075	585	340	871	(2E-90)	171/313 (54%)	232/313 (74%)	8/313 (2%)	3	XP_002944861.1		zinc finger BED domain-containing protein 5-like, partial					6.52141	0.0210599	13	0.570365	7	0.279912	17	0.494104	99	4.10978	66	3.15237	30	1.19763
comp244933_c0_seq1	fl_ctg_912	2160	223	186	472	(4E-44)	107/191 (56%)	132/191 (69%)	4/191 (2%)	-3	AAQ63627.1	Octopus kaurna	NK-2 class homeodomain protein Nkx2-5	EKC37867.1	3.00E-34	Crassostrea gigas	Homeobox protein Nkx-2.6	3.8097	0.0147976	37	1.55947	27	1.03718	35	0.977241	119	4.74563	97	4.45072	117	4.48695
comp244945_c0_seq13	fl_ctg_913	335	193	123	308	(1E-26)	56/105 (53%)	75/105 (71%)	1/105 (0%)	-3	XP_968802.1	Tribolium castaneum	similar to AGAP004098-PA	EKC17367.1	2.00E-30	Crassostrea gigas	GTP-binding protein SAR1	4.05539	0.00527227	5	1.35879	6	1.4861	8	1.44023	26	6.68543	17	5.0294	21	5.19271
comp244967_c0_seq2	fl_ctg_914	1439	289	219	557	(3E-54)	115/246 (46%)	148/246 (60%)	4/246 (1%)	-3	XP_002154819.1	Hydra magnipapillata	similar to alpha kinase	EKC18546.1	3.00E-23	Crassostrea gigas	Alpha-protein kinase vwkA	-5.50249	0.000691367	114	7.21227	120	6.91931	150	6.28663	19	1.13735	24	1.65296	16	0.92104
comp245035_c0_seq1	fl_ctg_915	1434	536	154	389	(9E-35)	73/99 (73%)	82/99 (82%)		2	AAO85336.1	Branchiostoma floridae	Cdc20	EKC38794.1	2.00E-38	Crassostrea gigas	Cell division cycle protein 20-like protein	-9.1366	0.0075196	43	2.7299	53	3.06668	101	4.24776	6	0.360415	5	0.345567	7	0.40436
comp245039_c0_seq5	fl_ctg_916	3541	386	111	277	(3E-21)	61/117 (52%)	78/117 (66%)	3/117 (2%)	-1	XP_003127982.1		plasminogen activator inhibitor 1 RNA-binding protein-like	EKC42898.1	2.00E-37	Crassostrea	Plasminogen activator inhibitor 1 RNA-binding protein	-4.9636	0.000590557	188	4.83348	362	8.48252	523	8.90765	63	1.53255	60	1.67934	54	1.26324
comp245062_c0_seq4	fl_ctg_917	1292	1915	95.1	235	(0.00000000000000006)	62/200 (31%)	100/200 (50%)	11/200 (5%)	2	XP_782283.3	Strongylocentrotus	macrophage mannose receptor 1-like	EKC26114.1	7.00E-16	Crassostrea gigas	Macrophage mannose receptor 1	-2.08407	0.0198575	121	8.52611	187	12.0094	197	9.19583	78	5.20036	55	4.21903	73	4.68037
comp245124_c0_seq1	fl_ctg_918	3760	872	1164	3011	(0)	605/861 (70%)	700/861 (81%)		2	XP_002129786.1	Ciona	similar to coiled-coil domain containing 147	EKC30987.1	3.00E-28	Crassostrea gigas	Hyaluronan mediated motility receptor	-1.80752	0.0196502	714	17.2877	775	17.1024	1704	27.3319	512	11.7296	401	10.5698	519	11.434
comp245170_c0_seq1	fl_ctg_919	660	117	92	227	(0.0000000000000001)	45/106 (42%)	64/106 (60%)	2/106 (1%)	-2	NP_001243129.1	Danio rerio	DNA polymerase subunit delta-4	EKC19968.1	8.00E-15	Crassostrea gigas	Arylacetamide deacetylase-like 1	-2.31916	0.0321812	62	8.55216	32	4.02298	86	7.85854	18	2.34925	16	2.40264	31	3.89078
comp245189_c0_seq4	fl_ctg_920	854	136	120	301	(7E-25)	53/115 (46%)	78/115 (67%)		1	XP_003444649.1	Oreochromis niloticus	ribonuclease H2 subunit C-like					-3.92468	0.0310829	33	3.5179	34	3.30342	53	3.74288	7	0.706059	5	0.580262	14	1.35797
comp245189_c0_seq6	fl_ctg_921	2979	352	490	1261	( e-135)	236/340 (69%)	275/340 (80%)		-3	XP_002742135.1		mitogen-activated protein kinase-activated protein kinase	EKC21781.1	e-161	Crassostrea gigas	MAP kinase-activated protein kinase 2	3.11943	0.000135983	179	5.47029	157	4.37292	371	7.51088	474	13.7059	510	16.9673	816	22.6902
comp245232_c0_seq4	fl_ctg_922	2866	343	422	1085	( e-115)	207/313 (66%)	246/313 (78%)	1/313 (0%)	-1	NP_001080272.1	Xenopus laevis	ribosome production factor 1	EKC42178.1	e-130	Crassostrea gigas	Ribosome production factor 1	3.03225	0.0090785	136	4.32007	121	3.50309	168	3.53525	341	10.2489	484	16.7371	249	7.19685
comp245250_c0_seq3	fl_ctg_923	2394	16215	60.8	146	(0.000003)	33/115 (28%)	54/115 (46%)		-1	CAB93524.1	Drosophila melanogaster	D-Titin	EKC35325.1	1.00E-17	Crassostrea gigas	Titin	3.82648	0.0210869	26	0.988729	27	0.935798	47	1.18403	126	4.53364	96	3.97429	109	3.77157
comp245314_c0_seq1	fl_ctg_924	3785	1134	263	673	(4E-67)	151/337 (44%)	196/337 (58%)	11/337 (3%)	2	XP_790411.3		ubiquitin carboxyl-terminal hydrolase 16-like	EKC23526.1	3.00E-96	Crassostrea gigas	Ubiquitin carboxyl-terminal hydrolase 16	3.43146	0.0330215	40	0.962104	61	1.33723	70	1.11537	177	4.02818	149	3.90151	164	3.5892
comp245319_c0_seq14	fl_ctg_925	1113	286	196	497	(2E-47)	101/251 (40%)	149/251 (59%)	4/251 (1%)	2	ACO09717.1	Osmerus mordax	F-box only protein 6	EKC39581.1	4.00E-10	Crassostrea gigas	F-box only protein 17	-6.08493	0.0242871	19	1.55413	48	3.5784	60	3.2512	5	0.386969	6	0.534279	7	0.520982
comp245324_c0_seq1	fl_ctg_926	1994	194	93.6	231	(0.0000000000000003)	40/92 (43%)	60/92 (65%)		3	XP_002429206.1	Pediculus humanus	prenylated Rab acceptor protein, putative	EKC34237.1	4.00E-24	Crassostrea gigas	Prenylated Rab acceptor protein 1	4.51686	0.00832924	10	0.456565	31	1.28997	45	1.36105	133	5.7455	96	4.77153	82	3.4065
comp245331_c0_seq8	fl_ctg_927	2655	340	229	585	(4E-57)	112/213 (52%)	150/213 (70%)	6/213 (2%)	1	XP_002737345.1		Temporarily Assigned Gene name family member	EKC38323.1	2.00E-65	Crassostrea gigas	Retinol dehydrogenase 12	-3.7659	0.0176937	99	3.39468	150	4.6878	225	5.11099	52	1.6871	39	1.45583	13	0.4056
comp245336_c0_seq1	fl_ctg_928	2081	260	156	394	(4E-35)	86/228 (37%)	134/228 (58%)	7/228 (3%)	-2	XP_003219428.1	Anolis carolinensis	GTPase IMAP family member 4-like	EKC42724.1	6.00E-44	Crassostrea gigas	GTPase IMAP family member 7	5.65773	1.30878e-05	50	2.18739	41	1.63476	68	1.97072	260	10.7622	234	11.1444	267	10.6282
comp245404_c0_seq1	fl_ctg_929	2901	789	480	1235	( e-132)	264/572 (46%)	352/572 (61%)	36/572 (6%)	2	XP_002916615.1		probable tRNA (uracil-O(2)-)-methyltransferase-like	EKC36605.1	e-126	Crassostrea gigas	Putative tRNA (uracil-O(2)-)-methyltransferase	2.95307	0.00230825	93	2.91852	110	3.14621	174	3.61734	299	8.87819	262	8.95088	358	10.2224
comp245407_c0_seq4	fl_ctg_930	789	874	64.7	156	(0.00000004)	47/165 (28%)	78/165 (47%)	17/165 (10%)	-2	XP_002737094.1		DAZ interacting protein 3, zinc finger-like					1.88726	0.00181207	123	14.1924	128	13.4609	179	13.6824	232	25.3287	256	32.157	189	19.8429
comp245626_c0_seq1	fl_ctg_931	3079	338	564	1454	( e-158)	271/339 (79%)	304/339 (89%)		2	XP_799108.3	Strongylocentrotus	cyclin-dependent kinase 20-like	EKC35621.1	e-174	Crassostrea gigas	Cell cycle-related kinase	-6.42837	0.0466583	57	1.68536	49	1.32047	173	3.38863	12	0.335716	11	0.354075	12	0.322843
comp245628_c1_seq1	fl_ctg_932	4657	237	390	1002	( e-105)	173/236 (73%)	198/236 (83%)		3	XP_002736816.1	Saccoglossus kowalevskii	radial spoke head 1 homolog	EKC41397.1	e-123	Crassostrea gigas	MORN repeat-containing protein 3	-2.11491	0.00136884	785	15.3459	935	16.659	1792	23.207	491	9.08189	351	7.46987	524	9.32061
comp245655_c0_seq15	fl_ctg_933	887	355	199	507	(9E-49)	95/168 (56%)	125/168 (74%)	2/168 (1%)	-2	XP_002738417.1	Saccoglossus	chitinase domain-containing protein 1-like	EKC24361.1	2.00E-19	Crassostrea gigas	Adenosine deaminase	-3.07994	0.0426574	49	5.02922	35	3.27406	54	3.67162	6	0.582678	13	1.45255	19	1.77439
comp245666_c1_seq2	fl_ctg_934	2203	175	144	364	(1E-31)	67/139 (48%)	97/139 (69%)		1	NP_001018524.1	Danio	vitamin K epoxide reductase complex subunit 1-like protein 1	EKC30387.1	1.00E-28		Vitamin K epoxide reductase complex subunit 1-like protein 1	3.99531	5.53847e-07	147	6.07478	124	4.67035	120	3.28514	390	15.2493	427	19.2099	546	20.5304
comp245679_c0_seq2	fl_ctg_935	746	247	212	539	(1E-52)	116/236 (49%)	157/236 (66%)	7/236 (2%)	2	DAA24866.1	Bos taurus	polycomb group RING finger protein 1	EKC19894.1	2.00E-33	Crassostrea gigas	Polycomb group RING finger protein 3	2.54495	0.000373779	69	8.4205	49	5.45004	62	5.01234	141	16.281	115	15.2782	141	15.6567
comp245679_c0_seq5	fl_ctg_936	683	241	206	525	(4E-51)	105/224 (46%)	143/224 (63%)	20/224 (8%)	2	XP_003724093.1		polycomb group RING finger protein 1-like	EKC23426.1	2.00E-35	Crassostrea gigas	Polycomb complex protein BMI-1, partial	2.87421	0.00153677	37	4.93184	26	3.1586	35	3.09054	89	11.2246	74	10.738	78	9.46005
comp245695_c0_seq2	fl_ctg_937	7471	1454	128	321	(5E-26)	51/88 (57%)	66/88 (75%)		-1	XP_002742414.1	Saccoglossus	transcription factor 20 (AR1)-like	EKC18216.1	2.00E-47	Crassostrea gigas	Retinoic acid-induced protein 1	2.25763	0.0204369	395	4.81334	241	2.67658	455	3.67299	605	6.97554	728	9.6575	726	8.04966
comp245716_c0_seq1	fl_ctg_938	1347	175	231	590	(4E-58)	110/147 (74%)	120/147 (81%)		2	AEB92228.1	Chlamys farreri	ribosomal protein L24	EKC38159.1	2.00E-67	Crassostrea gigas	Putative ribosome biogenesis protein RLP24	1.5186	7.69659e-08	2943	198.907	2833	174.51	3699	165.617	3920	250.68	3585	263.775	4759	292.663
comp245771_c0_seq4	fl_ctg_939	3228	866	962	2488	(0)	461/795 (57%)	579/795 (72%)	5/795 (0%)	-1	XP_003740347.1	Metaseiulus occidentalis	anoctamin-7-like	EKC31993.1	0	Crassostrea gigas	Anoctamin-7	-5.31885	0.0178644	150	4.23044	161	4.13842	89	1.66281	36	0.960661	21	0.64476	13	0.333602
comp245832_c0_seq1	fl_ctg_940	3191	754	845	2184	(0)	392/677 (57%)	513/677 (75%)	3/677 (0%)	-2	AAT77811.1	Gecarcinus lateralis	calpain B	EKC29852.1	0	Crassostrea gigas	Calpain-A	-3.364	8.23062e-06	749	21.3689	1104	28.7068	990	18.7109	236	6.37069	156	4.84518	347	9.00787
comp245859_c0_seq3	fl_ctg_941	6285	1671	1460	3780	(0)	772/1586 (48%)	1027/1586 (64%)	61/1586 (3%)	1	NP_001118237.1	Strongylocentrotus purpuratus	dual oxidase 1 precursor	EKC42615.1	0	Crassostrea gigas	Dual oxidase	-6.95895	0.00214348	312	4.51936	838	11.0632	754	7.23525	103	1.41167	56	0.883069	75	0.988497
comp245871_c0_seq1	fl_ctg_942	3416	333	239	610	(7E-60)	138/328 (42%)	184/328 (56%)	23/328 (7%)	-3	XP_786484.3	Strongylocentrotus purpuratus	protein FAM166B-like					-2.56883	0.0383357	244	6.50279	179	4.34788	290	5.11997	77	1.94166	116	3.36552	39	0.945728
comp245937_c1_seq10	fl_ctg_943	551	373	135	340	(7E-30)	65/83 (78%)	69/83 (83%)		2	XP_002734136.1		SWI/SNF related, matrix associated, actin dependent	EKC26250.1	2.00E-31		SWI/SNF-related matrix-associated actin-dependent regulator of	-2.58853	0.0419795	33	5.45243	33	4.96941	45	4.92548	10	1.56333	13	2.33832	13	1.95439
comp245962_c0_seq3	fl_ctg_944	2341	250	221	562	(2E-54)	104/227 (45%)	146/227 (64%)		2	XP_002399750.1	Ixodes scapularis	dermal papilla derived protein, putative	EKC29022.1	3.00E-94	Crassostrea gigas	Transmembrane protein 45B	6.79939	0.0222548	16	0.622224	9	0.318995	13	0.334911	71	2.61251	88	3.72557	51	1.80463
comp245988_c0_seq2	fl_ctg_945	1381	484	116	291	(2E-23)	96/355 (27%)	165/355 (46%)	21/355 (5%)	2	XP_002732008.1	Saccoglossus	CWC25 spliceosome-associated protein homolog	EKC27203.1	5.00E-07	Crassostrea gigas	RNA-binding protein 25	7.4883	0.00270987	12	0.791071	5	0.300413	17	0.742408	49	3.05635	74	5.31068	83	4.97856
comp245988_c1_seq4	fl_ctg_946	775	510	67	162	(0.000000007)	40/108 (37%)	63/108 (58%)		-2	XP_001197935.1		pre-mRNA-splicing factor CWC25 homolog	EKC20015.1	2.00E-14	Crassostrea gigas	Coiled-coil domain-containing protein 49	3.98419	0.00537231	20	2.3494	6	0.64238	17	1.32292	35	3.89016	54	6.90564	58	6.19934
comp246243_c0_seq1	fl_ctg_947	4494	382	392	1007	( e-106)	201/410 (49%)	262/410 (63%)	3/410 (0%)	-3	XP_002434192.1	Ixodes scapularis	cystein protease, putative	EKC37327.1	e-130	Crassostrea gigas	Cysteine protease ATG4B	2.13231	0.0404688	309	6.2597	145	2.67718	238	3.19397	564	10.8105	219	4.82973	531	9.78771
comp246273_c0_seq1	fl_ctg_948	5659	1212	218	555	(3E-53)	325/1395 (23%)	571/1395 (40%)	27/1395 (1%)	-3	ZP_01385638.1	Chlorobium ferrooxidans DSM 13031	Divergent AAA region	EKC42356.1	0	Crassostrea gigas	Tripartite motif-containing protein 2	6.01997	0.00266389	69	1.11004	33	0.483856	80	0.852585	274	4.17073	255	4.46594	428	6.26504
comp246279_c0_seq1	fl_ctg_949	2890	708	732	1890	(0)	366/710 (51%)	472/710 (66%)	1/710 (0%)	1	XP_781670.1	Strongylocentrotus purpuratus	adenylate kinase 7	EKC31394.1	0	Crassostrea gigas	Putative adenylate kinase 7	-2.41428	0.0204234	462	14.5537	730	20.9588	1579	32.9512	386	11.5051	276	9.46506	250	7.16575
comp246298_c0_seq8	fl_ctg_950	806	359	165	417	(2E-38)	90/217 (41%)	129/217 (59%)	11/217 (5%)	2	XP_003407163.1		glycoprotein-N-acetylgalactosamine	EKC20025.1	2.00E-51		Glycoprotein-N-acetylgalactosamine 3-beta-galactosyltransferase 1	5.07818	0.000139982	11	1.24247	6	0.617673	58	4.33991	104	11.1147	63	7.74671	115	11.819
comp246326_c1_seq2	fl_ctg_951	1583	1226	207	526	(1E-50)	99/184 (53%)	134/184 (72%)	5/184 (2%)	2	XP_002740160.1	Saccoglossus kowalevskii	polyprotein-like					-3.57987	0.0115091	100	5.75105	99	5.18915	128	4.87659	39	2.12219	19	1.18956	21	1.0989
comp246343_c0_seq2	fl_ctg_952	2666	108	162	411	(6E-37)	73/108 (67%)	90/108 (83%)		-2	CAG25527.1	Suberites ficus	putative FK506-binding protein	EKC38418.1	6.00E-25	Crassostrea gigas	Peptidyl-prolyl cis-trans isomerase FKBP1A	1.91204	0.0230523	503	17.1765	408	12.6982	188	4.2529	643	20.7755	583	21.6731	699	21.7188
comp246344_c0_seq6	fl_ctg_953	1060	445	291	745	(3E-76)	146/212 (68%)	173/212 (81%)	5/212 (2%)	3	XP_002430045.1	Pediculus humanus	Splicing factor U2AF 50 kDa subunit, putative	EKC40607.1	2.00E-74	Crassostrea gigas	Splicing factor U2AF 50 kDa subunit	-1.66319	0.0377155	167	14.3429	180	14.0899	266	15.1343	141	11.4581	74	6.91891	95	7.42399
comp246427_c0_seq2	fl_ctg_954	4312	566	865	2236	(0)	417/565 (73%)	493/565 (87%)		-2	XP_782370.3		fumarate hydratase class I, aerobic-like	EKC28844.1	0	Crassostrea gigas	Fumarate hydratase class I, aerobic	1.90793	0.0154323	435	9.18414	639	12.296	339	4.74142	862	17.2199	690	15.8592	844	16.2137
comp246438_c0_seq1	fl_ctg_955	4975	555	454	1167	( e-124)	229/435 (52%)	290/435 (66%)	2/435 (0%)	2	XP_002737625.1		adenylate kinase domain containing 1-like, partial	EKC40025.1	2.00E-13	Crassostrea gigas	Adenylate kinase 2, mitochondrial	-2.58738	0.00196566	1035	18.9398	1378	22.9826	2822	34.2099	715	12.3798	382	7.60996	547	9.1078
comp246464_c0_seq1	fl_ctg_956	1949	293	154	389	(1E-34)	83/221 (37%)	130/221 (58%)	2/221 (0%)	2	XP_003733987.1	Callithrix jacchus	GTPase IMAP family member 7-like	EKC42724.1	4.00E-43	Crassostrea gigas	GTPase IMAP family member 7	5.77176	8.00026e-07	46	2.14869	33	1.4049	118	3.65138	277	12.2425	314	15.9672	309	13.1331
comp246478_c0_seq2	fl_ctg_957	6603	2333	813	2101	(0)	434/821 (52%)	554/821 (67%)	27/821 (3%)	2	XP_003269037.1	Nomascus leucogenys	transcriptional regulator ATRX-like	EKC43176.1	0	Crassostrea gigas	Transcriptional regulator ATRX	10.2622	0.00107835	13	0.179238	37	0.464946	72	0.657625	312	4.07019	372	5.58359	363	4.55391
comp246482_c1_seq6	fl_ctg_958	1472	989	70.9	172	(0.000000001)	32/69 (46%)	52/69 (75%)	1/69 (1%)	2	ADF18553.1	Bombyx mori	endonuclease-reverse transcriptase					2.734	0.0443528	25	1.54618	31	1.74742	41	1.67982	84	4.91555	79	5.31902	60	3.37647
comp246483_c1_seq1	fl_ctg_959	4691	415	647	1668	(0)	312/388 (80%)	348/388 (89%)		-3	AEO44887.1	Tribolium castaneum	shaggy	EKC35379.1	0	Crassostrea gigas	Glycogen synthase kinase-3 beta	2.66227	0.0170634	129	2.50353	81	1.43272	278	3.5741	300	5.5088	357	7.54249	384	6.78087
comp246501_c0_seq3	fl_ctg_960	2506	348	382	980	( e-103)	195/293 (66%)	220/293 (75%)	4/293 (1%)	-3	EDL36515.1	Mus musculus	sine oculis-related homeobox 1 homolog (Drosophila)	EKC19049.1	e-118	Crassostrea gigas	Homeobox protein SIX1	1.58677	0.0333915	345	12.5333	334	11.0588	431	10.3725	454	15.6054	471	18.6274	579	19.1389
comp246817_c0_seq2	fl_ctg_961	2768	315	253	646	(3E-64)	128/268 (47%)	175/268 (65%)	11/268 (4%)	-3	EGD75552.1	Salpingoeca sp. ATCC 50818	copine	EKC38323.1	7.00E-72	Crassostrea gigas	Retinol dehydrogenase 12	-4.89904	0.00365624	123	4.04545	212	6.35495	260	5.66493	50	1.55598	14	0.501273	39	1.16713
comp246906_c0_seq4	fl_ctg_962	1263	151	88.2	217	(0.000000000000007)	47/133 (35%)	71/133 (53%)	2/133 (1%)	-1	ABO26592.1	Haliotis discus discus	putative perlucin 3	EKC39512.1	5.00E-16	Crassostrea gigas	Perlucin	-4.83059	0	8362	602.746	10407	683.698	14476	691.246	1005	68.5431	2008	157.57	2712	177.871
comp246921_c0_seq2	fl_ctg_963	2010	820	67.4	163	(0.00000002)	28/45 (62%)	36/45 (80%)		1	XP_002730458.1	Saccoglossus kowalevskii	mKIAA4168 protein-like					2.60464	1.67955e-11	519	23.5071	592	24.4381	713	21.3935	1376	58.969	1074	52.9566	1605	66.1452
comp247059_c0_seq3	fl_ctg_964	3142	360	570	1468	( e-159)	263/360 (73%)	323/360 (89%)		3	NP_808578.1	Mus musculus	mannose-1-phosphate guanyltransferase beta	EKC35982.1	2.00E-68	Crassostrea gigas	Mannose-1-phosphate guanyltransferase beta	2.65274	0.0224686	110	3.18724	117	3.08974	378	7.25559	228	6.25072	431	13.5951	598	15.7657
comp247217_c0_seq4	fl_ctg_965	745	1359	60.1	144	(0.0000008)	41/116 (35%)	62/116 (53%)	7/116 (6%)	-3	YP_002369487.1	Bacillus cereus B4264	DNA translocase FtsK	EKC35325.1	2.00E-08	Crassostrea gigas	Titin	-1.84595	0.0287356	111	13.5642	107	11.9171	120	9.71432	63	7.28426	58	7.71585	34	3.78044
comp247253_c0_seq4	fl_ctg_966	2951	260	268	685	(1E-68)	130/249 (52%)	172/249 (69%)		3	XP_002738882.1	Saccoglossus kowalevskii	Out at first protein-like	EKC25603.1	2.00E-77	Crassostrea gigas	Out at first protein	2.40019	0.0233614	155	4.78179	114	3.20537	140	2.86119	183	5.34174	261	8.76563	412	11.565
comp247303_c0_seq4	fl_ctg_967	2955	144	191	484	(2E-45)	96/120 (80%)	103/120 (85%)	2/120 (1%)	-2	XP_003744731.1		eukaryotic translation initiation factor 1A,	EKC40109.1	1.00E-50		Eukaryotic translation initiation factor 1A, X-chromosomal	-2.07759	0.000466027	903	27.8201	1057	29.6797	1060	21.6339	425	12.3889	516	17.3063	289	8.10139
comp247308_c0_seq5	fl_ctg_968	567	110	72	175	(0.0000000001)	28/56 (50%)	43/56 (76%)		1	XP_002938350.1		general transcription factor II-I repeat					2.40796	0.00503711	25	4.01407	38	5.56087	37	3.93556	71	10.7864	65	11.3617	69	10.0806
comp247378_c0_seq7	fl_ctg_969	2268	610	295	756	(5E-77)	159/380 (41%)	219/380 (57%)	7/380 (1%)	3	XP_002424515.1	Pediculus humanus corporis	Nucleobindin-1 precursor, putative	EKC22699.1	e-108	Crassostrea gigas	Nucleobindin-2	2.06259	0.00684016	166	6.66335	177	6.47549	252	6.70108	347	13.1792	259	11.318	437	15.9609
comp247404_c0_seq1	fl_ctg_970	752	533	482	1240	( e-134)	246/250 (98%)	250/250 (100%)		2	XP_003483459.1	Sus scrofa	polyubiquitin-C isoform 1	EKC42613.1	e-113	Crassostrea gigas	Ubiquitin	9.4025	0	586	70.9427	560	61.7892	968	77.6327	5509	631.039	5190	684.009	5800	638.895
comp247404_c0_seq2	fl_ctg_971	524	251	338	867	(5E-91)	172/174 (98%)	174/174 (100%)		2	ABN14988.1	Taenia asiatica	polyubiquitin	EKC42613.1	3.00E-93	Crassostrea gigas	Ubiquitin	14.0352	4.96141e-13	40	6.94955	20	3.16695	14	1.61133	257	42.2477	350	66.1986	337	53.2743
comp247404_c1_seq3	fl_ctg_972	1287	133	134	336	(1E-28)	67/67 (100%)	67/67 (100%)		-2	P23398.2		UBIQP_STRPU RecName: Full=Polyubiquitin; Contains: RecName: Full=Ubiquitin;	EKC42613.1	3.00E-31	Crassostrea gigas	Ubiquitin	9.18347	2.13606e-17	51	3.60761	52	3.35249	85	3.98316	464	31.0556	461	35.5005	508	32.6968
comp247440_c0_seq5	fl_ctg_973	2482	326	144	362	(3E-31)	87/267 (32%)	145/267 (54%)	3/267 (1%)	1	XP_003216088.1	Anolis	beta-1,3-galactosyltransferase 1-like	EKC37964.1	5.00E-32	Crassostrea gigas	Beta-1,3-galactosyltransferase 2	4.4631	0.00612224	45	1.65059	24	0.802328	41	0.996253	165	5.72642	103	4.11289	159	5.30658
comp247452_c0_seq6	fl_ctg_974	3146	387	245	625	(1E-61)	151/389 (38%)	215/389 (55%)	18/389 (4%)	3	ADK74377.1	Meretrix meretrix	inhibitor of nuclear factor-kappaB	EKC37718.1	3.00E-49	Crassostrea gigas	NF-kappa-B inhibitor cactus	2.35476	0.00123792	236	6.82938	261	6.88373	278	5.32934	494	13.526	565	17.7993	498	13.1126
comp247466_c0_seq2	fl_ctg_975	3690	992	441	1133	( e-120)	313/1012 (30%)	527/1012 (52%)	25/1012 (2%)	1	XP_002732514.1	Saccoglossus kowalevskii	serine/threonine kinase 3-like	EKC27061.1	0	Crassostrea gigas	Serine/threonine-protein kinase phg2	-2.25723	0.0098635	326	8.04302	479	10.7709	744	12.16	169	3.94513	170	4.56599	228	5.11833
comp247571_c0_seq2	fl_ctg_976	3965	495	895	2314	(0)	447/491 (91%)	468/491 (95%)		2	XP_003699614.1	Megachile rotundata	V-type proton ATPase subunit B-like	EKC36437.1	0	Crassostrea gigas	V-type proton ATPase subunit B	1.81128	0.00540059	571	13.1105	398	8.32879	768	11.6817	931	20.2259	735	18.372	983	20.5367
comp247681_c0_seq1	fl_ctg_977	2507	603	458	1179	( e-126)	271/603 (44%)	351/603 (58%)	13/603 (2%)	-2	XP_781610.3		tRNA modification GTPase GTPBP3, mitochondrial-like	EKC31873.1	e-133	Crassostrea gigas	tRNA modification GTPase GTPBP3, mitochondrial	2.80853	0.0206729	63	2.28778	49	1.62175	97	2.33348	216	7.42165	128	5.0602	149	4.92324
comp247740_c0_seq1	fl_ctg_978	4165	401	143	360	(8E-31)	62/169 (36%)	100/169 (59%)		1	XP_003446557.1		lipoma HMGIC fusion partner-like 4 protein-like	EKC31790.1	5.00E-35	Crassostrea gigas	Lipoma HMGIC fusion partner-like 3 protein	1.73914	0.0275734	361	7.89078	423	8.4269	553	8.00751	500	10.3408	638	15.1816	822	16.3484
comp247823_c0_seq1	fl_ctg_979	3983	1053	376	966	( e-101)	189/371 (50%)	261/371 (70%)	4/371 (1%)	-1	XP_002740439.1		family with sequence similarity 48, member A-like	EKC25415.1	e-152	Crassostrea gigas	Protein FAM48A	-4.74686	0.0360857	131	2.99426	84	1.74989	248	3.75516	32	0.692055	23	0.572308	23	0.47834
comp247833_c1_seq2	fl_ctg_980	1689	422	155	392	(5E-35)	94/300 (31%)	146/300 (48%)	15/300 (5%)	1	EHJ73466.1	Danaus plexippus	putative lachesin precursor	EKC39022.1	1.00E-38	Crassostrea gigas	Opioid-binding protein/cell adhesion molecule	1.95527	0.0139058	220	11.8583	146	7.17242	125	4.46342	259	13.209	226	13.2614	380	18.6369
comp247871_c0_seq3	fl_ctg_981	1912	612	239	610	(3E-60)	109/141 (77%)	122/141 (86%)		3	XP_002432959.1	Pediculus humanus	BTB/POZ domain-containing protein, putative	EKC32795.1	2.00E-73	Crassostrea gigas	BTB/POZ domain-containing protein 9	2.5981	0.0454786	50	2.38073	41	1.77926	48	1.51405	118	5.31613	113	5.85737	77	3.33597
comp247938_c0_seq4	fl_ctg_982	2227	192	322	824	(6E-85)	161/192 (83%)	169/192 (88%)	1/192 (0%)	1	NP_001191481.1	Aplysia californica	ras-like GTP-binding protein RHO	EKC37733.1	3.00E-80	Crassostrea gigas	Ras-like GTP-binding protein Rho1	15.4987	0.00382273	173	7.07219	14	0.521615	79	2.13941	967	37.4031	1797	79.9724	767	28.5295
comp247966_c0_seq2	fl_ctg_983	4201	710	139	349	(2E-29)	117/412 (28%)	185/412 (44%)	30/412 (7%)	1	XP_002757666.1	Callithrix	coiled-coil domain-containing protein 142					5.04748	0.00428837	32	0.693466	46	0.908547	101	1.44996	268	5.4952	211	4.97785	234	4.61405
comp247987_c0_seq1	fl_ctg_984	2258	1803	74.3	181	(0.0000000002)	96/438 (21%)	187/438 (42%)	52/438 (11%)	2	XP_001309979.1		Clan CA, family C19, ubiquitin hydrolase-like cysteine peptidase					-3.89601	0.0349055	76	3.0642	75	2.756	165	4.40704	14	0.534079	32	1.40455	17	0.623655
comp247999_c0_seq2	fl_ctg_985	2847	501	64.3	155	(0.0000003)	33/98 (33%)	54/98 (55%)	3/98 (3%)	-3	XP_002736512.1	Saccoglossus kowalevskii	GA28830-like					2.29254	0.0104505	108	3.45354	153	4.45909	235	4.97815	387	11.7091	219	7.62375	341	9.92171
comp248009_c0_seq2	fl_ctg_986	2809	308	454	1168	( e-124)	226/306 (73%)	257/306 (83%)	1/306 (0%)	2	NP_001002099.1	Danio rerio	mitochondrial 2-oxoglutarate/malate carrier protein	EKC19976.1	e-116	Crassostrea	Mitochondrial 2-oxoglutarate/malate carrier protein	5.02154	3.84902e-06	82	2.6576	61	1.80186	159	3.41376	555	17.0193	295	10.4084	410	12.0907
comp248024_c0_seq1	fl_ctg_987	5019	1264	1056	2732	(0)	547/1254 (43%)	815/1254 (64%)	8/1254 (0%)	2	XP_001197402.2		EF-hand calcium-binding domain-containing protein 6-like	EKC37810.1	0	Crassostrea	EF-hand calcium-binding domain-containing protein 6	-3.99959	0.0315791	296	5.36911	395	6.53014	1234	14.8281	132	2.26547	120	2.36961	116	1.91452
comp248047_c0_seq5	fl_ctg_988	419	405	201	511	(4E-50)	98/119 (82%)	104/119 (87%)		1	AEW43449.1	Solen grandis	galectin					-2.2503	0.0209002	47	10.212	45	8.91129	41	5.90143	26	5.34516	13	3.07497	13	2.57009
comp248074_c0_seq1	fl_ctg_989	4974	3163	1744	4517	(0)	890/1572 (56%)	1149/1572 (73%)	18/1572 (1%)	-1	XP_003200184.1	Danio rerio	dynein heavy chain 5, axonemal-like, partial	EKC23674.1	0	Crassostrea gigas	Dynein heavy chain 5, axonemal	-4.40119	0.0134332	293	5.36278	846	14.1126	1487	18.0299	196	3.39431	99	1.97261	183	3.04765
comp248091_c0_seq3	fl_ctg_990	912	33410	114	284	(7E-23)	86/290 (29%)	141/290 (48%)	1/290 (0%)	-2	XP_002918867.1	Ailuropoda melanoleuca	LOW QUALITY PROTEIN: titin-like	EKC32610.1	7.00E-32	Crassostrea gigas	Titin	-2.35424	0.00481511	110	10.9806	128	11.6455	175	11.5726	59	5.5726	35	3.80352	55	4.9956
comp248135_c0_seq2	fl_ctg_991	3673	226	120	300	(6E-24)	52/103 (50%)	71/103 (68%)	3/103 (2%)	-2	XP_002575981.1	Schistosoma	Cadmium metallothionein precursor (MT-Cd) (Cd-MT)					2.70706	1.05427e-06	506	12.5417	389	8.78761	1215	19.95	1844	43.2455	1162	31.3543	1572	35.4528
comp248376_c0_seq11	fl_ctg_992	1056	954	70.5	171	(0.000000001)	37/107 (34%)	62/107 (57%)	1/107 (0%)	-1	NP_001177686.1	Danio rerio	PDZ domain-containing protein 7	EKC33080.1	1.00E-18	Crassostrea gigas	PDZ domain-containing protein 7	3.76924	0.0113131	10	0.862112	29	2.27864	15	0.856672	74	6.03627	36	3.37871	70	5.49103
comp248392_c0_seq6	fl_ctg_993	1798	199	73.6	179	(0.0000000003)	48/180 (26%)	83/180 (46%)	5/180 (2%)	1	XP_002190277.1	Taeniopygia guttata	retinol binding protein 4, plasma	EKC32241.1	1.00E-06	Crassostrea gigas	Apolipoprotein D	-5.63807	0.0011107	147	7.44313	274	12.6445	185	6.20539	10	0.479084	46	2.5356	36	1.65856
comp248408_c0_seq3	fl_ctg_994	1162	255	232	592	(2E-58)	112/196 (57%)	140/196 (71%)		1	XP_002406694.1	Ixodes scapularis	ubiquinone biosynthesis protein, putative	EKC34361.1	= 311 bits (798), Expect(2) = 6e-91		Ubiquinone biosynthesis protein COQ4-like protein, mitochondrial	2.02233	0.0351112	60	4.70081	48	3.4275	92	4.77495	110	8.15432	77	6.56745	153	10.907
comp248434_c1_seq4	fl_ctg_995	953	164	99.8	247	(0.000000000000000001)	50/141 (35%)	74/141 (52%)	6/141 (4%)	2	AEQ16379.1	Haliotis diversicolor	perlucin 5	EKC39512.1	7.00E-19	Crassostrea gigas	Perlucin	-3.10312	0.00619536	83	7.9289	55	4.78864	142	8.98634	29	2.62124	10	1.03997	37	3.21609
comp248438_c0_seq4	fl_ctg_996	2594	478	278	711	(9E-72)	168/397 (42%)	217/397 (54%)	45/397 (11%)	3	XP_002740495.1	Saccoglossus kowalevskii	wurst-like					2.41228	0.00801737	114	4.00095	134	4.28625	158	3.67345	292	9.69648	223	8.52014	327	10.4423
comp248464_c0_seq2	fl_ctg_997	1123	215	311	798	(2E-82)	147/215 (68%)	175/215 (81%)		3	ACJ06748.1	Crassostrea ariakensis	glutathione S-transferase mu class protein	EKC33189.1	2.00E-72	Crassostrea gigas	Glutathione S-transferase Y1, partial	1.68188	0.00375705	256	20.7533	225	16.6244	292	15.6816	439	33.6733	262	23.1224	422	31.1281
comp248473_c0_seq4	fl_ctg_998	2133	472	219	557	(5E-54)	124/347 (35%)	181/347 (52%)	4/347 (1%)	2	XP_003723394.1	Strongylocentrotus purpuratus	protein FAM154B-like					-3.11957	0.0128606	116	4.95102	148	5.75722	247	6.98383	49	1.97882	37	1.71919	50	1.94177
comp248493_c0_seq1	fl_ctg_999	5076	1227	201	512	(2E-48)	211/846 (24%)	364/846 (43%)	49/846 (5%)	2	NP_001161599.1	Saccoglossus kowalevskii	neuralized PATS1	EKC29652.1	7.00E-74	Crassostrea gigas	Putative serine/threonine-protein kinase pats1	1.85639	0.0429187	321	5.7572	268	4.38082	496	5.89315	487	8.26434	542	10.5825	640	10.4443
comp248494_c0_seq7	fl_ctg_1000	1189	1028	456	1173	( e-126)	227/292 (77%)	255/292 (87%)		-3	ABO61333.1	Doryteuthis opalescens	Na+/K+ ATPase alpha subunit	EKC34610.1	e-129	Crassostrea	Sodium/potassium-transporting ATPase subunit alpha	2.59289	0.0319846	28	2.1439	40	2.79139	29	1.47097	61	4.41925	85	7.08515	76	5.29482
comp248494_c0_seq9	fl_ctg_1001	583	1029	316	810	(3E-84)	153/193 (79%)	173/193 (89%)		-3	AEH68840.1	Octopus defilippi	putative Na+/K+-ATPase alpha subunit	EKC34610.1	3.00E-88	Crassostrea	Sodium/potassium-transporting ATPase subunit alpha	2.74817	0.00667766	12	1.87387	18	2.56181	65	6.72407	73	10.7859	44	7.47991	84	11.9352
comp248535_c1_seq2	fl_ctg_1002	2087	366	152	385	(4E-34)	127/341 (37%)	153/341 (44%)	21/341 (6%)	-3	XP_002731974.1	Saccoglossus	nuclear transcription factor Y, alpha-like	EKC23946.1	1.00E-24	Crassostrea gigas	Nuclear transcription factor Y subunit alpha	3.03057	0.0122784	33	1.43953	49	1.94812	92	2.6586	174	7.18171	158	7.5032	91	3.61192
comp248554_c0_seq2	fl_ctg_1003	4941	504	314	804	(3E-82)	195/479 (40%)	280/479 (58%)	29/479 (6%)	3	XP_798946.3		leucine-rich repeat-containing protein 56-like	EKC27211.1	4.00E-06	Crassostrea gigas	Leucine-rich repeat-containing protein 9	-4.44888	0.0477882	114	2.10048	190	3.19066	220	2.68531	65	1.13318	15	0.300877	24	0.402361
comp248626_c0_seq1	fl_ctg_1004	2241	437	233	595	(2E-58)	152/438 (34%)	227/438 (51%)	13/438 (2%)	3	XP_001343219.1	Danio rerio	sphingosine-1-phosphate phosphatase 1	EKC29983.1	4.00E-79	Crassostrea gigas	Sphingosine-1-phosphate phosphatase 2	2.99299	0.0342481	31	1.25935	53	1.96235	50	1.3456	127	4.88161	98	4.33407	111	4.10299
comp248757_c0_seq2	fl_ctg_1005	2164	164	247	631	(1E-62)	119/154 (77%)	137/154 (88%)	1/154 (0%)	3	AAQ83894.1	Branchiostoma belcheri tsingtauense	NifU-like protein	EKC40628.1	2.00E-68		Iron-sulfur cluster assembly enzyme ISCU, mitochondrial	-4.40774	0.000869005	404	16.9962	310	11.8863	335	9.3363	9	0.35825	153	7.00723	30	1.14837
comp248788_c0_seq5	fl_ctg_1006	2151	1618	96.7	239	(0.00000000000000004)	127/548 (23%)	232/548 (42%)	23/548 (4%)	-2	CCA37660.1	Komagataella pastoris CBS 7435	Cell surface glycoprotein 1	EKC39142.1	3.00E-13	Crassostrea gigas	Halomucin	-2.40866	0.0395037	226	9.56524	109	4.20464	187	5.24311	87	3.48401	41	1.8891	59	2.27212
comp248809_c0_seq2	fl_ctg_1007	1803	1326	103	257	(3E-19)	105/499 (21%)	189/499 (37%)	63/499 (12%)	3	XP_002734838.1	Saccoglossus kowalevskii	Cad96Ca-like	EKC36126.1	1.00E-79	Crassostrea gigas	Fibroblast growth factor receptor 2	4.71661	0.0126212	37	1.86825	11	0.50622	22	0.735892	60	2.86653	72	3.95775	157	7.21312
comp248864_c1_seq1	fl_ctg_1008	2065	174	215	548	(6E-53)	101/159 (63%)	128/159 (80%)		1	EDL12480.1	Mus	eukaryotic translation initiation factor 5A, isoform CRA_d					-2.21756	0.00134512	418	18.4282	420	16.8761	494	14.4276	181	7.55022	140	6.71924	194	7.78218
comp249123_c0_seq6	fl_ctg_1009	3684	427	200	509	(4E-48)	114/244 (46%)	138/244 (56%)	5/244 (2%)	-2	XP_001663735.1	Aedes aegypti	snail protein, putative	EKC18365.1	2.00E-25	Crassostrea gigas	Histone-lysine N-methyltransferase PRDM9	5.63004	0.00439247	39	0.963769	28	0.630639	63	1.03136	206	4.81669	120	3.2283	264	5.93613
comp249173_c0_seq2	fl_ctg_1010	3096	184	180	456	(4E-42)	85/169 (50%)	117/169 (69%)		1	XP_003508227.1		protease-associated domain-containing protein 1-like	EKC41620.1	4.00E-48		Protease-associated domain-containing protein of 21 kDa	14.0531	0.000121051	18	0.529297	15	0.402006	22	0.428557	263	7.31738	127	4.06551	255	6.82274
comp249188_c0_seq1	fl_ctg_1011	10846	1914	874	2258	(0)	463/874 (52%)	573/874 (65%)	26/874 (2%)	2	XP_967052.2	Tribolium	similar to jumonji domain containing 1A	EKC25077.1	0	Crassostrea gigas	Lysine-specific demethylase 3B	-2.36467	0.0161503	889	7.46208	1021	7.81085	1707	9.49186	470	3.73275	328	2.9972	473	3.61253
comp249200_c0_seq1	fl_ctg_1012	5035	1799	246	628	(8E-62)	221/894 (24%)	391/894 (43%)	31/894 (3%)	2	DAA33460.1	Bos taurus	poly (ADP-ribose) polymerase family, member 14	EKC19937.1	4.00E-76	ADP-ribose	Poly	-7.7843	0.0300483	110	1.98894	154	2.53784	211	2.52738	19	0.325054	20	0.393679	11	0.180973
comp249243_c0_seq2	fl_ctg_1013	3318	2834	82	201	(0.000000000002)	50/146 (34%)	77/146 (52%)	4/146 (2%)	-2	ZP_08495106.1	Microcoleus vaginatus FGP-2	FG-GAP repeat protein	EKC33127.1	1.00E-09	Crassostrea gigas	Hemicentin-1	15.8154	4.88164e-21	698	19.1517	363	9.07763	651	11.8329	6581	170.851	8122	242.604	8290	206.965
comp249312_c0_seq5	fl_ctg_1014	361	274	94.4	233	(0.000000000000000007)	46/83 (55%)	54/83 (65%)	3/83 (3%)	1	EGW14287.1	Cricetulus griseus	Ficolin-1	EKC37347.1	3.00E-22	Crassostrea gigas	Tenascin-R	1.95199	0.00405877	37	9.33088	35	8.04458	57	9.52259	62	14.794	70	19.2178	78	17.8981
comp249358_c0_seq3	fl_ctg_1015	1564	409	610	1572	( e-172)	312/404 (77%)	334/404 (82%)	14/404 (3%)	-3	NP_998415.1	Danio rerio	casein kinase I isoform delta-B	EKC31717.1	0	Crassostrea gigas	Casein kinase I isoform epsilon	2.57602	0.000224289	134	7.80002	106	5.62356	162	6.24692	285	15.6967	297	18.8205	290	15.3596
comp249389_c0_seq3	fl_ctg_1016	3643	914	707	1824	(0)	336/631 (53%)	445/631 (70%)	10/631 (1%)	1	XP_002738081.1	Saccoglossus	myotubularin-related protein 3-like	EKC37743.1	0	Crassostrea gigas	Zinc finger FYVE domain-containing protein 1	2.08449	0.0415187	121	3.02381	214	4.87413	182	3.013	246	5.8167	302	8.21599	370	8.41322
comp249616_c1_seq2	fl_ctg_1017	1394	926	128	321	(7E-27)	86/273 (31%)	136/273 (49%)	7/273 (2%)	-2	XP_003723308.1		RNA-directed DNA polymerase from mobile element					42.5371	1.68318e-15	11	0.718386	16	0.952356	14	0.605693	554	34.2332	356	25.3104	626	37.199
comp249705_c0_seq1	fl_ctg_1018	4039	411	67.8	164	(0.00000004)	47/180 (26%)	85/180 (47%)	1/180 (0%)	-3	NP_955996.1	Danio rerio	lysosome-associated membrane glycoprotein 1 precursor	EKC35611.1	1.00E-26	Crassostrea gigas	Lysosome-associated membrane glycoprotein 1	2.36618	2.16032e-09	1171	26.3943	1016	20.8719	1173	17.5151	2384	50.8433	2208	54.1798	2246	46.0633
comp249781_c0_seq4	fl_ctg_1019	1643	815	91.3	225	(0.000000000000001)	69/228 (30%)	106/228 (46%)	17/228 (7%)	-2	XP_001505670.2		serine/threonine-protein kinase DCLK3-like	EKC36574.1	1.00E-16	Crassostrea gigas	MAP kinase kinase kinase win1	2.54645	0.0467905	63	3.49085	17	0.858526	42	1.5417	114	5.9768	76	4.58446	81	4.08382
comp249860_c0_seq2	fl_ctg_1020	6418	2334	82	201	(0.000000000003)	238/1324 (17%)	447/1324 (33%)	30/1324 (2%)	1	YP_803612.1	Pediococcus pentosaceus ATCC 25745	subtilisin-like serine protease					-3.75702	0.0200898	288	4.08527	315	4.07243	492	4.62331	91	1.22136	60	0.926539	93	1.20034
comp249895_c0_seq3	fl_ctg_1021	7344	526	153	387	(1E-33)	72/82 (87%)	79/82 (96%)		3	XP_002724115.1	Oryctolagus cuniculus	scaffold attachment factor B2-like	EKC32262.1	1.00E-38	Crassostrea gigas	Scaffold attachment factor B1	10.0787	9.50513e-08	135	1.67351	96	1.08463	128	1.05115	960	11.26	1173	15.8299	976	11.0087
comp249918_c1_seq1	fl_ctg_1022	1351	367	340	872	(9E-91)	176/282 (62%)	207/282 (73%)	5/282 (1%)	-1	XP_001606007.2	Nasonia	RNA-binding protein Musashi homolog Rbp6-like	EKC26474.1	e-103	Crassostrea gigas	RNA-binding protein Musashi-like protein Rbp6	-5.06803	0.0011893	255	17.1835	111	6.81726	354	15.8028	26	1.65775	63	4.62165	24	1.47155
comp249957_c0_seq1	fl_ctg_1023	4845	319	325	832	(2E-85)	153/252 (60%)	200/252 (79%)	4/252 (1%)	-2	XP_003469174.1	Cavia porcellus	F-box only protein 8-like	EKC41656.1	e-105	Crassostrea gigas	F-box only protein 8	1.97125	0.0149827	292	5.48677	387	6.62765	521	6.48532	663	11.7875	635	12.9895	677	11.5748
comp249967_c0_seq5	fl_ctg_1024	1594	7845	271	694	(5E-70)	166/489 (33%)	251/489 (51%)	1/489 (0%)	-2	XP_002739922.1	Saccoglossus kowalevskii	titin-like	EKC35324.1	e-134	Crassostrea gigas	Titin	-2.12437	8.76622e-05	527	30.0989	567	29.5146	566	21.4149	280	15.1311	145	9.01554	259	13.4596
comp250063_c0_seq5	fl_ctg_1025	964	294	86.7	213	(0.00000000000001)	41/52 (78%)	49/52 (94%)		-2	NP_001161585.1	Saccoglossus kowalevskii	MEC2-like protein	EKC24000.1	9.00E-17	Crassostrea gigas	Mechanosensory protein 2, partial	6.02396	3.31615e-06	25	2.36097	24	2.06574	25	1.56405	99	8.84625	118	12.1316	172	14.7799
comp250088_c0_seq7	fl_ctg_1026	1300	356	199	505	(3E-48)	91/127 (71%)	107/127 (84%)	2/127 (1%)	2	NP_001136134.1	Xenopus (Silurana)	zinc finger, RAN-binding domain containing 2	EKC31797.1	6.00E-59	Crassostrea	Zinc finger Ran-binding domain-containing protein 2	-7.18838	0.0105159	73	5.11219	38	2.4254	55	2.55157	8	0.530088	6	0.457425	6	0.38232
comp250113_c1_seq2	fl_ctg_1027	5093	778	645	1663	(0)	336/737 (45%)	483/737 (65%)	4/737 (0%)	2	BAB39452.1	Mizuhopecten yessoensis	myosin					-10.4201	0.00346376	174	3.11031	319	5.19708	269	3.18541	27	0.456658	27	0.525415	8	0.130118
comp250133_c3_seq4	fl_ctg_1028	3669	714	536	1380	( e-149)	282/452 (62%)	335/452 (74%)	2/452 (0%)	-2	XP_002427099.1	Pediculus humanus corporis	sodium/hydrogen exchanger, putative	EKC33650.1	e-168	Crassostrea gigas	Sodium/hydrogen exchanger 8	2.82932	0.0362409	79	1.96023	87	1.9675	65	1.06845	230	5.39984	166	4.48407	184	4.15422
comp250171_c0_seq8	fl_ctg_1029	2583	2198	92.4	228	(0.0000000000000009)	56/103 (54%)	72/103 (69%)	3/103 (2%)	-2	XP_003724755.1	Strongylocentrotus purpuratus	rootletin isoform 1	EKC35947.1	2.00E-26	Crassostrea gigas	Rootletin	-3.0175	0.00449695	432	15.226	451	14.4875	1177	27.4814	248	8.27043	136	5.21827	164	5.25943
comp250219_c0_seq2	fl_ctg_1030	3745	306	175	444	(1E-40)	81/184 (44%)	126/184 (68%)		-3	AEF33395.1	Crassostrea ariakensis	neuropeptide Y	EKC30410.1	3.00E-33	Crassostrea gigas	Cholecystokinin receptor	3.76425	0.000108936	153	3.71935	143	3.1683	151	2.43171	434	9.98249	478	12.6499	543	12.0107
comp250274_c0_seq1	fl_ctg_1031	1699	339	374	960	( e-101)	185/299 (61%)	222/299 (74%)	12/299 (4%)	1	NP_001134872.1	Salmo salar	brix domain containing 2	EKC18163.1	e-116	Crassostrea gigas	Brix domain-containing protein 2	2.73437	0.0087847	30	1.60752	63	3.07673	223	7.91587	203	10.2921	152	8.8667	304	14.8218
comp250280_c0_seq6	fl_ctg_1032	3533	890	363	932	(3E-97)	245/794 (30%)	398/794 (50%)	19/794 (2%)	-1	XP_002741184.1	Saccoglossus	protein disulfide-isomerase A3-like	EKC26698.1	e-139	Crassostrea gigas	Thioredoxin domain-containing protein 16	-3.83828	0.0330308	115	2.96334	160	3.75767	474	8.09137	53	1.29221	47	1.31846	51	1.19577
comp250285_c0_seq5	fl_ctg_1033	3568	689	829	2142	(0)	392/614 (63%)	483/614 (78%)	2/614 (0%)	-3	XP_002737338.1		5,10-methylenetetrahydrofolate reductase (NADPH)-like	EKC38212.1	0	Crassostrea gigas	Methylenetetrahydrofolate reductase	7.45256	0.000965005	32	0.816494	27	0.627887	49	0.828245	234	5.64927	182	5.05544	238	5.5255
comp250296_c0_seq4	fl_ctg_1034	512	627	174	440	(1E-41)	82/102 (80%)	91/102 (89%)		1	XP_003443250.1		probable ATP-dependent RNA helicase DDX17-like	EKC32055.1	7.00E-41	Crassostrea gigas	Putative ATP-dependent RNA helicase DDX5	2.28844	1.43223e-05	103	18.3145	93	15.0715	166	19.5535	209	35.1623	187	36.1979	295	47.7278
comp250330_c0_seq1	fl_ctg_1035	5896	4461	2597	6731	(0)	1258/1908 (65%)	1537/1908 (80%)	5/1908 (0%)	-1	XP_002739956.1	Saccoglossus	Dynein beta chain, ciliary-like isoform 2	EKC20777.1	0	Crassostrea gigas	Dynein beta chain, ciliary	-2.88329	0.00120137	1217	18.7915	1712	24.0929	3444	35.2284	750	10.9573	442	7.42979	598	8.40162
comp250464_c0_seq4	fl_ctg_1036	4686	473	216	549	(1E-52)	120/448 (26%)	211/448 (47%)	6/448 (1%)	-1	NP_989310.1	Xenopus (Silurana) tropicalis	monocarboxylate transporter 12	EKC28351.1	2.00E-82	Crassostrea gigas	Monocarboxylate transporter 12	-3.0071	0.000357011	593	11.5207	742	13.1384	1046	13.4622	305	5.60659	184	3.89159	172	3.0405
comp250505_c1_seq3	fl_ctg_1037	2051	316	376	965	( e-101)	180/301 (59%)	225/301 (74%)		3	XP_001652313.1	Aedes aegypti	folate carrier protein	EKC40134.1	e-111	Crassostrea gigas	Mitochondrial folate transporter/carrier	2.02341	3.48689e-05	424	18.8204	411	16.6272	517	15.2024	649	27.2571	773	37.353	901	36.3897
comp250522_c1_seq1	fl_ctg_1038	2880	253	183	465	(3E-43)	88/222 (39%)	137/222 (61%)	4/222 (1%)	2	ADY42702.1	Ascaris suum	Chloride intracellular channel exl-1	EKC38219.1	2.00E-80	Crassostrea gigas	Chloride intracellular channel protein 6	3.20529	0.00687167	62	1.95987	71	2.04554	111	2.32444	242	7.23809	168	5.78134	246	7.07558
comp250778_c1_seq12	fl_ctg_1039	564	497	58.2	139	(0.000002)	32/95 (33%)	50/95 (52%)	4/95 (4%)	-1	NP_732622.1	Drosophila melanogaster	modifier of mdg4, isoform G					2.76031	0.02264	14	2.25984	17	2.50099	14	1.49705	25	3.81823	34	5.97464	51	7.49049
comp250787_c0_seq2	fl_ctg_1040	5610	173	160	405	(7E-36)	82/126 (65%)	90/126 (71%)	1/126 (0%)	-3	XP_002426207.1	Pediculus humanus	transformer-2 sex-determining protein, putative	EKC30906.1	6.00E-26	Crassostrea gigas	Splicing factor, arginine/serine-rich 7	2.03269	0.0318479	228	3.69998	323	4.77729	426	4.57967	460	7.06311	425	7.50824	790	11.665
comp250805_c1_seq2	fl_ctg_1041	2949	611	753	1945	(0)	413/637 (64%)	465/637 (72%)	5/637 (0%)	1	BAM18939.1	Papilio polytes	polyA-binding protein	EKC41780.1	0	Crassostrea gigas	Polyadenylate-binding protein 4	-1.69196	0.0356793	3936	121.509	3638	102.36	3392	69.3695	1569	45.8299	2441	82.0361	1548	43.4826
comp250838_c0_seq4	fl_ctg_1042	1033	787	264	674	(5E-68)	150/348 (43%)	210/348 (60%)	25/348 (7%)	-2	XP_003201437.1		von Willebrand factor A domain-containing protein 5A-like	EKC32857.1	2.00E-72	Crassostrea	von Willebrand factor A domain-containing protein 5A	-1.90219	0.027713	165	14.5416	162	13.0124	205	11.9685	55	4.58631	112	10.7456	65	5.21234
comp250925_c0_seq2	fl_ctg_1043	5166	236	63.5	153	(0.000001)	70/258 (27%)	117/258 (45%)	11/258 (4%)	-3	XP_002739166.1	Saccoglossus kowalevskii	GI12193-like					4.21871	2.33952e-21	770	13.5695	850	13.6523	1552	18.1186	3603	60.0774	3243	62.2164	4162	66.7371
comp251053_c0_seq10	fl_ctg_1044	3052	4254	427	1098	( e-116)	262/726 (36%)	333/726 (45%)	74/726 (10%)	-3	XP_972068.2	Tribolium castaneum	similar to AGAP003656-PA	EKC41388.1	e-107		Basement membrane-specific heparan sulfate proteoglycan core protein	-2.14627	0.0243105	255	7.60648	395	10.7388	394	7.78573	160	4.51582	113	3.66949	143	3.88124
comp251053_c0_seq2	fl_ctg_1045	10870	3407	2158	5591	(0)	1211/3271 (37%)	1738/3271 (53%)	91/3271 (2%)	-1	DAA06181.1	Danio rerio	TPA_exp: heparan sulfate proteoglycan 2	EKC41388.1	0		Basement membrane-specific heparan sulfate proteoglycan core protein	-1.88789	0.00248385	6342	53.1159	10287	78.5238	9794	54.3398	4764	37.7523	3182	29.0123	4056	30.9092
comp251097_c0_seq3	fl_ctg_1046	2255	641	368	945	(6E-99)	225/607 (37%)	328/607 (54%)	30/607 (4%)	3	XP_003383956.1	Amphimedon queenslandica	heat shock 70 kDa protein 12A	EKC29170.1	e-166	Crassostrea gigas	Heat shock 70 kDa protein 12B	-2.71203	0.0144893	208	8.3974	204	7.5063	177	4.73385	108	4.12552	24	1.05482	65	2.38774
comp251117_c0_seq8	fl_ctg_1047	1661	156	64.3	155	(0.0000002)	31/63 (49%)	41/63 (65%)		2	XP_003369381.1	Trichinella spiralis	reverse transcriptase family protein					4.45789	2.41514e-05	48	2.63087	43	2.14803	94	3.41307	215	11.1499	217	12.948	233	11.62
comp251158_c0_seq1	fl_ctg_1048	6775	4560	557	1435	( e-155)	381/1372 (27%)	644/1372 (46%)	65/1372 (4%)	-3	XP_001663738.1	Aedes aegypti	uncoordinated protein	EKC38326.1	0	Crassostrea gigas	Muscle M-line assembly protein unc-89	2.05102	7.40199e-06	1590	21.3656	1606	19.6688	1632	14.5277	3142	39.9483	2389	34.9477	3071	37.5483
comp251240_c0_seq2	fl_ctg_1049	484	206	59.3	142	(0.0000005)	37/114 (32%)	57/114 (50%)	7/114 (6%)	1	XP_003725548.1	Strongylocentrotus purpuratus	P2X purinoceptor 7-like	EKC33805.1	5.00E-22	Crassostrea gigas	P2X purinoceptor 7	2.92722	0.026172	10	1.88097	8	1.37147	16	1.99371	18	3.20353	35	7.16696	28	4.79217
comp251249_c1_seq1	fl_ctg_1050	5583	1074	310	793	(7E-81)	147/202 (72%)	167/202 (82%)		3	EGI58636.1	Acromyrmex echinatior	Apoptosis-stimulating of p53 protein 1	EKC27691.1	2.00E-83	Crassostrea gigas	Apoptosis-stimulating of p53 protein 1	5.224	0.0380807	21	0.342436	28	0.416134	72	0.777772	153	2.36061	93	1.65092	250	3.7093
comp251317_c0_seq16	fl_ctg_1051	1329	604	102	255	(3E-19)	96/348 (27%)	162/348 (46%)	2/348 (0%)	-2	NP_001082850.1	Danio	leucine rich repeat and Ig domain containing 4b precursor	EKC29114.1	3.00E-27	Crassostrea gigas	Protein slit	7.35533	0.000103524	15	1.02753	14	0.874068	26	1.17987	143	9.26856	94	7.00995	102	6.35762
comp251477_c0_seq1	fl_ctg_1052	18203	14447	862	2226	(0)	635/2436 (26%)	1146/2436 (47%)	142/2436 (5%)	3	EFN83272.1	Harpegnathos saltator	Titin	EKC35325.1	0	Crassostrea gigas	Titin	-3.35064	0.0330427	888	4.44117	1131	5.15539	730	2.41862	296	1.40072	155	0.843919	292	1.3288
comp251509_c0_seq4	fl_ctg_1053	880	205	258	659	(2E-66)	120/181 (66%)	148/181 (81%)	2/181 (1%)	-2	XP_002737937.1	Saccoglossus	RAB9, member RAS oncogene family-like	EKC42702.1	6.00E-87	Crassostrea gigas	Ras-related protein Rab-9A	2.72059	0.000125269	74	7.65556	55	5.18588	83	5.6883	171	16.7384	138	15.5421	186	17.5085
comp251533_c0_seq1	fl_ctg_1054	9013	2276	755	1950	(0)	479/1479 (32%)	725/1479 (49%)	42/1479 (2%)	-2	BAF73720.1	Pinctada fucata	chitin synthase	EKC23809.1	0	Crassostrea gigas	Chitin synthase 1	-1.99268	0.00273464	1727	17.4442	2052	18.8908	2706	18.107	929	8.87866	723	7.95025	1105	10.1558
comp251542_c0_seq1	fl_ctg_1055	5641	793	411	1057	( e-111)	249/809 (30%)	411/809 (50%)	9/809 (1%)	2	BAE93514.1	Enchytraeus japonensis	regeneration-upregulated protein 2	EKC39358.1	0	Crassostrea gigas	Plectin-1	-1.83934	0.0114359	899	14.5088	1127	16.5772	1538	16.4432	503	7.68091	481	8.45086	636	9.33943
comp251562_c1_seq5	fl_ctg_1056	2986	1435	458	1179	( e-126)	207/332 (62%)	260/332 (78%)		3	XP_001199804.2	Strongylocentrotus purpuratus	dysferlin-like	EKC42304.1	e-147	Crassostrea gigas	Dysferlin	-4.55936	0.00598065	159	4.84769	331	9.19773	654	13.2092	89	2.56745	57	1.8919	52	1.44256
comp251620_c0_seq3	fl_ctg_1057	5058	649	644	1660	(0)	335/638 (52%)	436/638 (68%)	39/638 (6%)	2	XP_002739969.1	Saccoglossus kowalevskii	5-aminolevulinate synthase-like	EKC23729.1	0		5-aminolevulinate synthase, erythroid-specific, mitochondrial	1.53731	0.00713185	1316	23.6867	1119	18.3567	1818	21.6772	1904	32.4257	1488	29.1565	2141	35.0637
comp251626_c0_seq1	fl_ctg_1058	2984	795	68.9	167	(0.00000001)	93/414 (22%)	163/414 (39%)	5/414 (1%)	1	XP_003471586.1	Cavia porcellus	toll-like receptor 1-like	EKC26527.1	7.00E-12	Crassostrea gigas	Toll-like receptor 13	-2.78277	0.0332973	170	5.18654	214	5.95055	195	3.94115	81	2.33823	55	1.82674	45	1.2492
comp251655_c0_seq1	fl_ctg_1059	12872	2906	508	1309	( e-140)	554/2214 (25%)	907/2214 (40%)	173/2214 (7%)	3	XP_002154309.1	Hydra	similar to FAT tumor suppressor homolog 4	EKC29278.1	0	Crassostrea gigas	Protocadherin Fat 4	-2.85173	2.96563e-05	3851	27.2368	3174	20.4599	4567	21.398	1772	11.8582	538	4.14236	1222	7.86402
comp251741_c0_seq1	fl_ctg_1060	5671	965	1147	2967	(0)	569/917 (62%)	668/917 (72%)	25/917 (2%)	-3	XP_002741181.1	Saccoglossus kowalevskii	5-3 exoribonuclease 2-like	EKC34564.1	0	Crassostrea gigas	5'-3' exoribonuclease 2	-3.5637	0.00581819	407	6.53375	411	6.01346	596	6.33832	98	1.48856	115	2.00979	120	1.75284
comp251804_c0_seq2	fl_ctg_1061	14796	4466	4560	11827	(0)	2428/4526 (53%)	3085/4526 (68%)	59/4526 (1%)	-3	P23098.1		DYHC_TRIGR RecName: Full=Dynein beta chain, ciliary	EKC20777.1	0	Crassostrea gigas	Dynein beta chain, ciliary	-2.41936	0.000135415	4144	25.4978	4995	28.0113	9553	38.9388	2452	14.275	1602	10.7308	2268	12.6975
comp251812_c1_seq2	fl_ctg_1062	6164	1223	174	441	(5E-40)	168/598 (28%)	270/598 (45%)	21/598 (3%)	2	XP_002735474.1	Saccoglossus kowalevskii	fat-like	EKC36575.1	e-126	Crassostrea gigas	Cadherin-23	-2.26609	0.00460708	5740	84.7768	5356	72.0975	11219	109.769	1536	21.4649	1858	29.8741	4773	64.1428
comp251813_c0_seq1	fl_ctg_1063	15897	2841	170	431	(2E-38)	86/246 (34%)	127/246 (51%)	15/246 (6%)	3	NP_001163761.1	Drosophila melanogaster	papilin, isoform G	EKC37466.1	e-119	Crassostrea	von Willebrand factor D and EGF domain-containing protein	-2.60591	4.75843e-05	3152	18.0509	3536	18.4561	6267	23.7756	1428	7.73774	1299	8.09853	1377	7.17527
comp251818_c0_seq2	fl_ctg_1064	15155	4466	4558	11821	(0)	2407/4394 (54%)	3051/4394 (69%)	48/4394 (1%)	2	P39057.1		DYHC_ANTCR RecName: Full=Dynein beta chain, ciliary	EKC20777.1	0	Crassostrea gigas	Dynein beta chain, ciliary	-3.42504	1.10669e-05	3088	18.5502	3164	17.323	6797	27.0488	1224	6.95707	780	5.10095	1097	5.99612
comp251855_c0_seq1	fl_ctg_1065	25267	9674	946	2444	(0)	1457/6112 (23%)	2451/6112 (40%)	256/6112 (4%)	-2	EGD77346.1	Salpingoeca sp. ATCC 50818	PRCDH1 protein	EKC27752.1	0	Crassostrea gigas	Protocadherin Fat 4	-3.56759	0.00414745	1758	6.33422	2129	6.9914	2918	6.96497	684	2.33187	542	2.12597	393	1.28842
comp251891_c0_seq1	fl_ctg_1066	17251	4613	1335	3455	(0)	787/2351 (33%)	1271/2351 (54%)	169/2351 (7%)	-2	XP_002737787.1		ATP-binding cassette, sub-family A (ABC1), member 1-like	EKC38751.1	0	Crassostrea gigas	ATP-binding cassette sub-family A member 1	2.43385	0.00111246	1027	5.41981	1115	5.36294	2009	7.02349	2997	14.9649	2291	13.162	3026	14.5303
comp64664_c0_seq1	fl_ctg_1067	2036	614	184	468	(1E-43)	161/561 (28%)	254/561 (45%)	41/561 (7%)	-2	XP_002732531.1		serine/threonine protein phosphatase 4 regulatory subunit,	EKC35391.1	8.00E-62		Serine/threonine-protein phosphatase 4 regulatory subunit 2-A	1.92583	0.0256686	171	7.64621	136	5.54247	128	3.79157	236	9.98471	271	13.1918	226	9.19497
Contig10003	fl_ctg_1068	1860	736	112	279	(8E-22)	86/320 (26%)	141/320 (44%)	26/320 (8%)	3	XP_002400964.1	Ixodes scapularis	G-protein coupled receptor, putative	EKC36383.1	1.00E-29	Crassostrea gigas	FMRFamide receptor	7.64662	0.00315343	11	0.538403	9	0.401487	25	0.810615	73	3.38073	78	4.15617	121	5.3888
Contig10005	fl_ctg_1069	1901	509	457	1176	( e-126)	238/508 (46%)	328/508 (64%)	3/508 (0%)	2	XP_784718.1	Strongylocentrotus	probable carboxypeptidase PM20D1-like	EKC41456.1	e-128	Crassostrea gigas	Putative carboxypeptidase PM20D1	-4.95111	0.0123409	87	4.16644	80	3.49181	133	4.21946	14	0.634376	16	0.834161	22	0.95865
Contig10010	fl_ctg_1070	3463	515	852	2200	(0)	416/509 (81%)	466/509 (91%)		2	NP_001191566.1	Aplysia californica	importin alpha 3	EKC27764.1	0	Crassostrea gigas	Importin subunit alpha-3	3.50498	9.02146e-24	1058	27.8138	911	21.8277	1322	23.0232	3075	76.4881	3156	90.3226	3528	84.3909
Contig10019	fl_ctg_1071	4300	985	1250	3235	(0)	623/986 (63%)	740/986 (75%)	2/986 (0%)	-1	NP_001191521.1	Aplysia californica	poly-(ADP-ribose) polymerase I	EKC34863.1	0	ADP-ribose	Poly	-3.08646	6.99255e-05	789	16.7046	669	12.9092	1161	16.2836	223	4.46722	214	4.93239	274	5.27839
Contig10033	fl_ctg_1072	3578	507	294	753	(2E-76)	173/346 (50%)	217/346 (62%)	7/346 (2%)	2	NP_001091216.1	Xenopus laevis	RNA-binding protein MEX3B	EKC23507.1	e-104	Crassostrea gigas	RNA-binding protein MEX3C	1.62301	0.0301728	421	10.712	500	11.595	565	9.52348	675	16.2504	600	16.6197	779	18.035
Contig10052	fl_ctg_1073	3259	1002	290	742	(3E-75)	137/240 (57%)	177/240 (73%)		-3	XP_785185.2	Strongylocentrotus	transmembrane protein 232-like					-3.40583	0.0328452	109	3.04488	110	2.8006	323	5.97731	43	1.13654	16	0.486573	73	1.85549
Contig10053	fl_ctg_1074	1418	186	156	395	(2E-35)	83/175 (47%)	117/175 (66%)		3	XP_002738865.1	Saccoglossus kowalevskii	protein LSM12 homolog B-like					1.81622	0.00521538	183	11.749	188	11.0008	242	10.2926	301	18.2848	274	19.1508	373	21.7897
Contig10058	fl_ctg_1075	1522	2081	80.5	197	(0.000000000002)	33/63 (52%)	40/63 (63%)	2/63 (3%)	3	XP_002735046.1	Saccoglossus kowalevskii	fibrillin 2-like, partial	EKC31434.1	6.00E-14	Crassostrea gigas	Neurogenic locus notch-like protein 1	-2.07979	0.0263506	213	12.7407	147	8.01392	164	6.49855	57	3.22598	62	4.03728	103	5.60586
Contig10069	fl_ctg_1076	3157	563	516	1329	( e-143)	251/453 (55%)	298/453 (65%)	1/453 (0%)	-3	XP_002407362.1	Ixodes scapularis	Paxillin, putative	EKC25346.1	e-169	Crassostrea gigas	Paxillin	2.24769	9.37007e-05	404	11.6502	375	9.85596	542	10.3541	844	23.0287	813	25.5228	845	22.1718
Contig10077	fl_ctg_1077	2110	479	389	1000	( e-105)	195/483 (40%)	290/483 (60%)	3/483 (0%)	2	ADN05759.1	Crassostrea gigas	bactericidal permeability increasing protein	EKC33909.1	4.00E-28	Crassostrea gigas	Lipopolysaccharide-binding protein	-2.51201	0.0410616	153	6.60141	76	2.98864	226	6.45971	70	2.8577	45	2.11369	33	1.29554
Contig10078	fl_ctg_1078	2527	686	794	2050	(0)	398/662 (60%)	481/662 (72%)	1/662 (0%)	-1	NP_001002355.1	Danio rerio	thimet oligopeptidase	EKC25656.1	0	Crassostrea gigas	Thimet oligopeptidase	-1.51536	0.0292977	579	20.8594	663	21.7696	1072	25.5845	450	15.3394	318	12.4719	510	16.718
Contig10096	fl_ctg_1079	772	79	105	262	(2E-20)	44/75 (58%)	57/75 (76%)		-3	XP_002399917.1	Ixodes scapularis	TP53-regulated inhibitor of apoptosis, putative	EKC25955.1	2.00E-21	Crassostrea gigas	TP53-regulated inhibitor of apoptosis 1	2.71422	0.00604367	28	3.30194	33	3.54682	34	2.65613	77	8.59161	66	8.47303	79	8.47675
Contig10107	fl_ctg_1080	2359	636	468	1205	( e-129)	245/546 (44%)	334/546 (61%)	2/546 (0%)	-1	XP_002434684.1	Ixodes scapularis	Na/Pi-cotransporter, putative	EKC36780.1	e-139	Crassostrea gigas	Sodium-dependent phosphate transport protein 2B	6.96575	0.00572001	18	0.69466	17	0.597948	15	0.383487	83	3.03076	119	4.99955	105	3.68707
Contig10116	fl_ctg_1081	1944	390	251	640	(1E-63)	143/384 (37%)	208/384 (54%)	6/384 (1%)	-2	XP_002129778.1	Ciona	similar to arrestin domain containing 3	EKC39801.1	1.00E-86	Crassostrea gigas	Arrestin domain-containing protein 3	-3.99835	0.010947	170	7.96124	212	9.04861	592	18.3659	53	2.34845	66	3.3648	75	3.19584
Contig10119	fl_ctg_1082	3516	863	489	1260	( e-135)	339/976 (34%)	483/976 (49%)	11/976 (1%)	3	XP_003426724.1	Nasonia	TBC1 domain family member 25-like isoform 1	EKC26055.1	e-177	Crassostrea gigas	TBC1 domain family member 25	2.45649	5.15284e-05	375	9.7098	344	8.11805	527	9.0396	917	22.4658	738	20.8027	914	21.5336
Contig10138	fl_ctg_1083	1607	433	603	1555	( e-170)	295/381 (77%)	329/381 (86%)		1	XP_003222160.1	Anolis	probable acyl coa dehydrogenase 6-like	EKC39349.1	e-171	Crassostrea gigas	Putative isovaleryl-CoA dehydrogenase	-4.61219	0.00396131	73	4.13556	113	5.83452	172	6.45505	25	1.34006	11	0.678405	30	1.54641
Contig10144	fl_ctg_1084	2190	325	306	783	(3E-80)	156/333 (46%)	206/333 (61%)	2/333 (0%)	2	NP_001186723.1	Ovis aries	chromosome 12 open reading frame 29 ortholog					2.77332	0.00458033	74	3.07621	82	3.10679	124	3.4148	209	8.22059	251	11.359	181	6.84627
Contig10169	fl_ctg_1085	2173	201	129	324	(6E-27)	69/160 (43%)	94/160 (58%)	2/160 (1%)	2	XP_001651691.1	Aedes aegypti	mpv17 protein	EKC35337.1	2.00E-39	Crassostrea gigas	Protein Mpv17	7.06821	0.048616	5	0.209478	17	0.64913	20	0.555083	37	1.46671	141	6.43089	68	2.5922
Contig10177	fl_ctg_1086	2314	427	174	440	(2E-40)	99/246 (40%)	144/246 (58%)	3/246 (1%)	-1	XP_002935373.1	Xenopus	pogo transposable element with KRAB domain-like					2.75035	0.0219365	59	2.32122	52	1.86459	90	2.34567	147	5.47211	143	6.1247	162	5.79924
Contig10179	fl_ctg_1087	2841	414	560	1444	( e-156)	258/350 (73%)	294/350 (84%)	2/350 (0%)	-2	BAF63639.1	Crassostrea gigas	calreticulin	EKC23905.1	e-140	Crassostrea gigas	Calreticulin	2.71901	1.13535e-16	3724	119.335	4757	138.933	6566	139.385	10151	307.779	10878	379.481	13094	381.786
Contig10181	fl_ctg_1088	2099	345	147	372	(1E-32)	100/270 (37%)	137/270 (50%)	24/270 (8%)	3	AAQ93671.1	Branchiostoma floridae	hairy E protein	EKC23398.1	5.00E-32	Crassostrea gigas	Transcription factor HES-1-B	2.68133	1.90618e-07	292	12.6648	261	10.3174	433	12.4412	747	30.6556	595	28.0942	882	34.8077
Contig10197	fl_ctg_1089	1311	191	105	263	(3E-20)	63/173 (36%)	80/173 (46%)		-3	XP_795970.1		prostamide/prostaglandin F synthase-like					2.97501	0.0295314	38	2.63881	23	1.45569	18	0.828051	50	3.28525	71	5.36745	88	5.56032
Contig10203	fl_ctg_1090	1915	370	335	859	(4E-89)	168/351 (47%)	228/351 (64%)	1/351 (0%)	-1	NP_001079731.1	Xenopus laevis	di-N-acetylchitobiase precursor	EKC21732.1	e-108	Crassostrea gigas	Di-N-acetylchitobiase	2.02568	0.00929367	143	6.79822	147	6.36929	204	6.42464	209	9.4011	305	15.7849	319	13.7988
Contig10209	fl_ctg_1091	1417	384	91.7	226	(0.0000000000000007)	45/100 (45%)	58/100 (58%)	1/100 (1%)	-1	EFN76761.1	Harpegnathos saltator	Apoptosis inhibitor IAP	EKC17690.1	= 92.8 bits (229), Expect(2) = 1e-38	Crassostrea gigas	Putative inhibitor of apoptosis	2.96951	0.0203407	102	6.55327	103	6.03128	49	2.08552	110	6.68689	272	19.0244	294	17.1869
Contig10234	fl_ctg_1092	1514	356	94	232	(0.0000000000000002)	70/252 (27%)	119/252 (47%)		-2	XP_002743031.1	Callithrix jacchus	conserved anti-apoptotic protein-like					-1.56059	0.0216854	368	22.1284	382	20.9353	605	24.1	247	14.0531	207	13.5505	271	14.8273
Contig10245	fl_ctg_1093	1380	193	208	529	(5E-51)	101/191 (52%)	132/191 (69%)	3/191 (1%)	3	NP_732717.1	Drosophila melanogaster	sar1, isoform A	EKC29660.1	4.00E-51	Crassostrea gigas	GTP-binding protein SAR1b	5.17084	0.00567586	19	1.25344	10	0.601261	21	0.917757	92	5.74262	33	2.36999	95	5.70248
Contig10290	fl_ctg_1094	2198	452	858	2217	(0)	419/432 (96%)	421/432 (97%)		-1	CAX72946.1	Schistosoma japonicum	tubulin, alpha 1	EKC31000.1	0	Crassostrea gigas	Tubulin alpha-1C chain	-2.43927	0.000359242	33638	1393.25	30470	1150.24	71574	1963.88	18552	727.05	12454	561.556	14273	537.907
Contig10293	fl_ctg_1095	2876	966	501	1289	( e-138)	331/974 (33%)	499/974 (51%)	48/974 (4%)	-3	XP_785265.3	Strongylocentrotus	integrator complex subunit 5-like	EKC23201.1	0	Crassostrea gigas	Integrator complex subunit 5	2.20071	0.00812372	187	5.91944	180	5.19309	214	4.48758	372	11.1418	322	11.0963	404	11.6362
Contig10301	fl_ctg_1096	5818	1696	561	1446	( e-156)	327/926 (35%)	519/926 (56%)	20/926 (2%)	3	XP_795877.3		NACHT and WD repeat domain-containing protein 1-like	EKC21236.1	0	Crassostrea gigas	NACHT and WD repeat domain-containing protein 1	-6.60259	0.042385	78	1.22053	148	2.11072	308	3.19275	33	0.488586	17	0.289592	16	0.227806
Contig10309	fl_ctg_1097	4520	565	80.1	196	(0.000000000009)	36/66 (54%)	46/66 (69%)		-1	EFA75019.1	Polysphondylium pallidum	putative homeobox transcription factor	EKC19536.1	0	Crassostrea gigas	Homeobox protein TGIF2LX	2.38633	0.0296155	157	3.1622	145	2.66178	195	2.60186	341	6.49856	327	7.17004	327	5.99279
Contig10394	fl_ctg_1098	1633	218	246	628	(2E-62)	113/183 (61%)	139/183 (75%)		-2	NP_001008033.1	Xenopus (Silurana)	stromal cell-derived factor 2-like 1 precursor					2.52544	4.68631e-07	195	10.8712	253	12.8551	399	14.7358	534	28.168	511	31.0132	726	36.8273
Contig10411	fl_ctg_1099	1704	255	289	740	(2E-75)	147/255 (57%)	188/255 (73%)	3/255 (1%)	3	XP_003440185.1		dehydrogenase/reductase SDR family member 11-like	EKC41545.1	5.00E-80	Crassostrea gigas	Dehydrogenase/reductase SDR family member 11	1.98547	0.025508	97	5.18239	92	4.47982	160	5.66289	197	9.95859	133	7.7356	254	12.3476
Contig10415	fl_ctg_1100	2567	501	292	748	(5E-76)	185/469 (39%)	263/469 (56%)	8/469 (1%)	2	XP_003451773.1	Oreochromis	ubiquitin carboxyl-terminal hydrolase 30-like	EKC21941.1	9.00E-88	Crassostrea gigas	Ubiquitin carboxyl-terminal hydrolase 30	2.63985	0.000196407	180	6.38373	187	6.04447	272	6.39043	521	17.4829	407	15.7138	489	15.7798
Contig10418	fl_ctg_1101	4213	2150	120	300	(7E-24)	259/1245 (20%)	479/1245 (38%)	59/1245 (4%)	-3	XP_002145152.1	Penicillium marneffei ATCC 18224	PT repeat family protein					-20.6124	0	3956	85.4855	3731	73.4812	5710	81.7395	175	3.57806	143	3.364	233	4.58125
Contig10425	fl_ctg_1102	3155	713	904	2335	(0)	434/673 (64%)	542/673 (80%)		3	XP_416970.2		propionyl-CoA carboxylase alpha chain, mitochondrial	EKC20972.1	0	Crassostrea	Propionyl-CoA carboxylase alpha chain, mitochondrial	-2.39504	1.46094e-06	1056	30.4714	1428	37.5553	1524	29.1322	480	13.1052	378	11.8742	577	15.1494
Contig10448	fl_ctg_1103	3667	435	437	1124	( e-119)	229/413 (55%)	288/413 (69%)	3/413 (0%)	1	XP_003398267.1	Bombus terrestris	REST corepressor 3-like isoform 1	EKC21189.1	2.00E-09	Crassostrea gigas	Nuclear receptor corepressor 1	8.11798	4.34977e-12	96	2.38335	123	2.78315	209	3.43734	949	22.2924	897	24.2434	1002	22.6348
Contig10449	fl_ctg_1104	2582	437	744	1922	(0)	366/435 (84%)	398/435 (91%)		2	XP_002423855.1	Pediculus humanus	clathrin coat assembly protein ap-1, putative	EKC25539.1	0	Crassostrea gigas	AP-1 complex subunit mu-1	1.88088	4.18665e-09	1269	44.7438	1252	40.2337	1860	43.4454	2411	80.4344	1968	75.5407	2566	82.3227
Contig10451	fl_ctg_1105	2708	672	841	2172	(0)	408/656 (62%)	508/656 (77%)	5/656 (0%)	-2	NP_001039244.1	Xenopus (Silurana) tropicalis	acetoacetyl-CoA synthetase	EKC25630.1	0	Crassostrea gigas	Acetoacetyl-CoA synthetase	-3.65263	0.025707	144	4.84107	142	4.35093	126	2.80614	46	1.46322	22	0.805167	31	0.948271
Contig10452	fl_ctg_1106	1812	231	142	357	(7E-31)	74/137 (54%)	96/137 (70%)	2/137 (1%)	-3	NP_001098284.1	Oryzias latipes	Her6.2	EKC23398.1	2.00E-30	Crassostrea gigas	Transcription factor HES-1-B	9.34883	1.36497e-16	73	3.66769	61	2.79328	112	3.72775	549	26.0985	630	34.4583	726	33.1893
Contig10503	fl_ctg_1107	3247	1114	212	539	(1E-51)	123/343 (35%)	201/343 (58%)	4/343 (1%)	3	XP_002742369.1		camp-dependent protein kinase regulatory chain-like	EKC39807.1	3.00E-77	Crassostrea gigas	Arrestin domain-containing protein 3	-5.21644	0.0282459	66	1.8505	116	2.96427	218	4.04913	11	0.291818	15	0.457848	35	0.892905
Contig10551	fl_ctg_1108	2480	804	382	981	( e-103)	225/527 (42%)	303/527 (57%)	4/527 (0%)	3	XP_789842.3		X-ray radiation resistance-associated protein 1-like	EKC28957.1	e-148	Crassostrea gigas	X-ray radiation resistance-associated protein 1	-4.95661	1.40136e-05	255	9.36087	351	11.7435	596	14.4938	91	3.16075	54	2.15801	54	1.80369
Contig10559	fl_ctg_1109	1963	522	140	354	(2E-30)	71/165 (43%)	96/165 (58%)	3/165 (1%)	-1	ZP_09090653.1		glycosyltransferase sugar-binding region containing DXD motif	EKC32818.1	2.00E-76	Crassostrea	Mannosyl phosphorylinositol ceramide synthase CSH1	-2.08528	0.0474344	146	6.77112	133	5.62178	295	9.06336	90	3.94933	71	3.58468	61	2.57412
Contig10566	fl_ctg_1110	1892	483	485	1249	( e-134)	239/460 (51%)	328/460 (71%)	8/460 (1%)	3	XP_002736018.1	Saccoglossus	MAP kinase-activated protein kinase 5-like	EKC33846.1	e-159	Crassostrea gigas	MAP kinase-activated protein kinase 5, partial	4.96618	0.00271773	40	1.92472	24	1.05252	49	1.56193	95	4.32517	210	11.0004	171	7.48677
Contig10587	fl_ctg_1111	1313	201	112	280	(4E-22)	75/202 (37%)	104/202 (51%)	8/202 (3%)	3	Q5XFY4.1		BCL7A_DANRE RecName: Full=B-cell CLL/lymphoma 7 protein family member A	EKC40007.1	2.00E-38	Crassostrea gigas	B-cell CLL/lymphoma 7 protein family member A	-3.55304	0.0121494	75	5.20025	89	5.62429	105	4.82294	25	1.64012	23	1.7361	17	1.07252
Contig10596	fl_ctg_1112	3426	524	632	1631	( e-178)	313/514 (60%)	398/514 (77%)	3/514 (0%)	3	XP_002730796.1	Saccoglossus kowalevskii	atlastin-2-like	EKC23628.1	e-126	Crassostrea gigas	Atlastin-2	2.58995	1.0816e-05	346	9.19426	364	8.81569	537	9.4531	909	22.8548	844	24.4156	952	23.0181
Contig10597	fl_ctg_1113	565	491	124	310	(2E-26)	48/107 (44%)	73/107 (68%)		-2	XP_002695358.2	Bos taurus	zinc finger protein 665, partial	EKC18365.1	3.00E-29	Crassostrea gigas	Histone-lysine N-methyltransferase PRDM9	3.79607	0.0115727	8	1.28905	13	1.90914	7	0.7472	31	4.72622	38	6.66572	23	3.37209
Contig10634	fl_ctg_1114	2354	322	348	892	(8E-93)	177/342 (51%)	231/342 (67%)	2/342 (0%)	2	XP_001652492.1	Aedes aegypti	mitochondrial import receptor subunit tom40	EKC34525.1	1.00E-69		Mitochondrial import receptor subunit TOM40-like protein 1	-3.28693	0.00353356	174	6.72931	190	6.69714	372	9.53068	55	2.0126	63	2.65244	64	2.25213
Contig10654	fl_ctg_1115	1676	273	413	1061	( e-112)	209/269 (77%)	236/269 (87%)		-1	NP_001119688.1	Acyrthosiphon pisum	prohibitin	EKC36703.1	4.00E-80	Crassostrea gigas	Protein l(2)37Cc	-1.67697	0.00310628	538	29.2238	606	30.0014	1123	40.4104	354	18.1941	354	20.9335	397	19.6217
Contig10656	fl_ctg_1116	1846	192	228	581	(7E-57)	106/168 (63%)	124/168 (73%)		-2	XP_003478350.1	Cavia porcellus	RING finger protein 185-like	EKC27741.1	6.00E-08	Crassostrea gigas	Peroxisome biogenesis factor 10	1.98358	0.00814298	157	7.74276	130	5.84324	246	8.03694	293	13.6722	268	14.3885	317	14.2248
Contig10665	fl_ctg_1117	2985	447	575	1482	( e-161)	283/432 (65%)	333/432 (77%)	4/432 (0%)	-1	XP_967216.1		similar to phosphatidylinositol 4-kinase type-ii	EKC23633.1	e-173	Crassostrea gigas	Phosphatidylinositol 4-kinase type 2-beta	1.78042	0.0410898	204	6.22177	227	6.30992	321	6.48557	360	10.3887	344	11.4216	423	11.7386
Contig10670	fl_ctg_1118	2942	445	814	2103	(0)	393/429 (91%)	410/429 (95%)		-1	NP_001004400.1	Gallus gallus	tubulin beta-2 chain	EKC30036.1	0	Crassostrea gigas	Tubulin beta chain	1.79227	6.18105e-07	2094	64.798	2717	76.6283	2842	58.2598	3498	102.418	3912	131.786	4262	120.002
Contig10688	fl_ctg_1119	3832	519	382	980	( e-103)	217/449 (48%)	289/449 (64%)	20/449 (4%)	3	XP_001846251.1	Culex quinquefasciatus	numb protein	EKC21400.1	e-169	Crassostrea gigas	Protein numb, partial	3.93687	0.000113169	133	3.15976	149	3.22629	137	2.15617	487	10.9472	452	11.6903	485	10.4842
Contig10690	fl_ctg_1120	1876	538	169	429	(3E-39)	150/501 (29%)	218/501 (43%)	51/501 (10%)	-3	XP_002731613.1	Saccoglossus kowalevskii	Kruppel-like factor 10-like	EKC40859.1	3.00E-39	Crassostrea gigas	Krueppel-like factor 11	3.91967	4.13794e-07	262	12.7144	268	11.8534	463	14.8845	1075	49.3602	1233	65.1392	878	38.7687
Contig10722	fl_ctg_1121	3200	329	496	1276	( e-137)	245/322 (76%)	260/322 (80%)		1	AEG21070.1	Hyriopsis cumingii	interferon regulatory factor 2	EKC43156.1	4.00E-49	Crassostrea gigas	Interferon regulatory factor 2	-2.46142	1.38797e-06	1296	36.8708	1023	26.5258	1583	29.8345	431	11.6019	488	15.1141	414	10.7169
Contig10742	fl_ctg_1122	2912	639	309	791	(6E-81)	191/504 (37%)	275/504 (54%)	30/504 (5%)	-1	XP_003490452.1	Bombus impatiens	probable methyltransferase bin3-like	EKC34960.1	9.00E-60	Crassostrea gigas	7SK snRNA methylphosphate capping enzyme	-2.25125	0.0248355	268	8.3786	263	7.49388	374	7.74582	116	3.43137	95	3.23329	132	3.75493
Contig10772	fl_ctg_1123	2312	425	432	1112	( e-118)	207/419 (49%)	289/419 (68%)	2/419 (0%)	2	XP_002732534.1	Saccoglossus kowalevskii	MGC82870 protein-like	EKC21090.1	e-119	Crassostrea gigas	Putative saccharopine dehydrogenase	1.93671	0.0131954	160	6.30028	175	6.28048	303	7.90391	316	11.7734	328	14.0604	375	13.4358
Contig10788	fl_ctg_1124	5719	816	805	2078	(0)	425/780 (54%)	557/780 (71%)	12/780 (1%)	-1	XP_002730428.1		cold shock domain containing E1, RNA binding-like	EKC28502.1	0	Crassostrea gigas	Cold shock domain-containing protein E1	1.78469	2.265e-10	7439	118.419	6931	100.558	7750	81.7276	11460	172.61	10140	175.724	12487	180.866
Contig10789	fl_ctg_1125	1160	197	116	290	(2E-23)	67/167 (40%)	101/167 (60%)		3	ADK94118.1	Tegillarca granosa	small heat shock protein	EKC27067.1	6.00E-18	Crassostrea gigas	Alpha-crystallin B chain	35.8112	2.82731e-11	413	32.4131	369	26.3943	407	21.1604	9381	696.614	13790	1178.2	13319	951.115
Contig10794	fl_ctg_1126	1666	207	322	825	(3E-85)	144/207 (69%)	178/207 (85%)	1/207 (0%)	-3	DAA06552.1	Lottia gigantea	TPA_inf: TEPP protein	EKC17426.1	5.00E-59	Crassostrea gigas	Testis, prostate and placenta-expressed protein	-4.69077	0.0334735	56	3.06014	66	3.28709	226	8.18127	21	1.08579	21	1.24927	15	0.745823
Contig10797	fl_ctg_1127	2524	448	472	1215	( e-130)	228/400 (57%)	295/400 (73%)	14/400 (3%)	3	XP_971755.1	Tribolium	similar to vesicle amine transport protein	EKC30698.1	e-127	Crassostrea	Synaptic vesicle membrane protein VAT-1-like protein	-2.12077	0.01362	238	8.58451	479	15.7467	614	14.6712	139	4.7438	151	5.92925	232	7.61409
Contig10806	fl_ctg_1128	2906	236	144	364	(2E-31)	88/223 (39%)	118/223 (52%)		2	XP_003445730.1	Oreochromis niloticus	transmembrane protein 127-like					-1.94364	0.0152215	434	13.5963	419	11.9636	598	12.4106	174	5.15768	162	5.52499	300	8.55155
Contig10815	fl_ctg_1129	5183	2701	1353	3503	(0)	738/1608 (45%)	1021/1608 (63%)	34/1608 (2%)	-2	XP_002733640.1	Saccoglossus	ataxia telangiectasia mutated-like	EKC18024.1	0	Crassostrea gigas	Serine-protein kinase ATM	-6.75908	0.030271	174	3.0563	134	2.14519	199	2.31558	31	0.515207	17	0.325072	16	0.255716
Contig10823	fl_ctg_1130	2817	392	195	496	(9E-47)	103/320 (32%)	173/320 (54%)		-2	XP_002731649.1	Saccoglossus kowalevskii	neuropeptide FF receptor 2-like	EKC42009.1	1.00E-59	Crassostrea gigas	Neuropeptide FF receptor 2	2.80763	0.0198569	87	2.81164	79	2.32693	58	1.24173	165	5.04543	169	5.94582	224	6.58689
Contig10839	fl_ctg_1131	1744	189	144	364	(1E-31)	81/188 (43%)	123/188 (65%)	2/188 (1%)	-2	XP_003214675.1	Anolis	tumor protein p53-inducible protein 11-like					5.81911	0.000530758	35	1.82705	23	1.09427	18	0.622463	97	4.791	158	8.97889	137	6.50719
Contig10841	fl_ctg_1132	3466	897	1152	2980	(0)	586/872 (67%)	677/872 (77%)		3	NP_956840.1	Danio rerio	26S proteasome non-ATPase regulatory subunit 2	EKC22447.1	0	Crassostrea gigas	26S proteasome non-ATPase regulatory subunit 2	-1.92081	0.00477532	578	15.1819	702	16.8055	1341	23.3339	321	7.9777	348	9.95091	441	10.5397
Contig10870	fl_ctg_1133	2175	513	283	724	(2E-73)	167/487 (34%)	249/487 (51%)	4/487 (0%)	3	NP_004657.2	Homo sapiens	pantetheinase precursor	EKC31982.1	5.00E-67	Crassostrea gigas	Pantetheinase	2.44913	0.00906221	144	6.02741	106	4.04379	166	4.60295	351	13.9011	160	7.29076	374	14.244
Contig10876	fl_ctg_1134	1954	140	97.1	240	(0.00000000000000003)	59/139 (42%)	81/139 (58%)	1/139 (0%)	3	AAT44355.1	Crassostrea gigas	fatty acid binding protein	EKC19141.1	3.00E-20	Crassostrea gigas	Fatty acid-binding protein, adipocyte	2.23972	0.0150574	97	4.51934	86	3.65188	138	4.25934	169	7.45012	230	11.6658	198	8.39383
Contig10879	fl_ctg_1135	2951	326	254	648	(2E-64)	125/259 (48%)	170/259 (65%)		1	NP_001081790.1	Xenopus laevis	polycomb complex protein BMI-1-A	EKC23428.1	2.00E-66	Crassostrea gigas	Polycomb complex protein BMI-1	2.69723	7.69225e-06	306	9.44018	316	8.88506	363	7.41865	708	20.6664	724	24.3154	834	23.4108
Contig10895	fl_ctg_1136	2098	445	195	495	(8E-47)	120/356 (33%)	182/356 (51%)	58/356 (16%)	1	CBN80655.1	Dicentrarchus labrax	Inositol hexakisphosphate kinase 1	EKC38523.1	4.00E-40	Crassostrea gigas	Inositol hexakisphosphate kinase 2	12.7621	6.90405e-13	64	2.77717	43	1.70061	24	0.689911	468	19.215	456	21.5413	606	23.9269
Contig10898	fl_ctg_1137	2335	481	361	926	(1E-96)	178/409 (43%)	246/409 (60%)	8/409 (1%)	-3	EDL13608.1	Mus musculus	makorin, ring finger protein, 1, isoform CRA_d	EKC39454.1	e-105	Crassostrea gigas	E3 ubiquitin-protein ligase makorin-1	1.92391	0.0124851	216	8.4216	203	7.21359	226	5.83726	381	14.0553	306	12.9881	383	13.5872
Contig10899	fl_ctg_1138	1126	226	409	1050	( e-111)	200/226 (88%)	204/226 (90%)		3	YP_003354996.1	Pyganodon grandis	cytochrome c oxidase subunit II					-3.28766	0	45765	3700.18	44120	3251.17	74258	3977.34	15092	1154.54	9712	854.835	17238	1268.14
Contig10906	fl_ctg_1139	2616	498	663	1710	(0)	311/474 (65%)	379/474 (79%)		-1	NP_001089413.1	Xenopus laevis	peptidase D	EKC17375.1	2.00E-97	Crassostrea gigas	Xaa-Pro dipeptidase	-1.8646	0.0215943	415	14.4424	339	10.7524	553	12.749	180	5.92701	179	6.78152	232	7.34632
Contig10907	fl_ctg_1140	2129	389	339	870	(3E-90)	169/346 (48%)	221/346 (63%)	1/346 (0%)	-1	XP_001008438.1	Tetrahymena	Papain family cysteine protease containing protein	EKC21001.1	e-128	Crassostrea gigas	Cathepsin F	-6.03845	0.00595451	85	3.63472	148	5.76804	117	3.31434	29	1.17334	13	0.605173	7	0.272359
Contig10913	fl_ctg_1141	3097	1011	66.2	160	(0.00000009)	56/189 (29%)	85/189 (44%)	9/189 (4%)	-2	XP_002161096.1	Hydra	similar to Sorting nexin-14, partial	EKC20655.1	2.00E-25	Crassostrea gigas	Cohesin subunit SA-1	-3.50949	0.0199245	145	4.2624	146	3.9116	280	5.45261	55	1.52976	29	0.928045	53	1.4176
Contig10914	fl_ctg_1142	1507	404	538	1386	( e-150)	266/357 (74%)	306/357 (85%)	1/357 (0%)	-2	NP_477226.2	Drosophila melanogaster	Cyclin-dependent kinase 9	EKC26936.1	e-160	Crassostrea gigas	Cell division protein kinase 9	-2.24588	0.0100488	144	8.69916	184	10.1309	308	12.3261	77	4.40128	77	5.06395	78	4.28747
Contig10917	fl_ctg_1143	2469	599	747	1929	(0)	361/589 (61%)	468/589 (79%)	2/589 (0%)	2	XP_783764.2	Strongylocentrotus	Bardet-Biedl syndrome 1 protein	EKC38161.1	0	Crassostrea gigas	Bardet-Biedl syndrome 1 protein	-2.21668	0.0185244	205	7.55894	258	8.67044	431	10.5279	146	5.09369	73	2.93031	117	3.9254
Contig10983	fl_ctg_1144	4068	1196	410	1055	( e-111)	288/933 (30%)	432/933 (46%)	36/933 (3%)	3	XP_002426722.1		bromodomain adjacent to zinc finger protein domain 1, baz1, putative	EKC25157.1	e-180	Crassostrea	Bromodomain adjacent to zinc finger domain protein 1A	2.4258	0.0151773	140	3.1331	163	3.32467	237	3.51362	333	7.05122	395	9.62339	348	7.08627
Contig11007	fl_ctg_1145	2149	584	481	1238	( e-133)	256/540 (47%)	346/540 (64%)	10/540 (1%)	2	XP_002740243.1	Saccoglossus kowalevskii	5 nucleotidase, ecto-like	EKC28283.1	e-136	Crassostrea gigas	5'-nucleotidase	-2.54368	0.00598447	167	7.0747	247	9.5368	429	12.0395	129	5.17076	41	1.89086	103	3.97027
Contig11036	fl_ctg_1146	2617	492	240	612	(3E-60)	163/489 (33%)	254/489 (51%)	9/489 (1%)	2	YP_003341098.1	Streptosporangium roseum DSM 43021	amine oxidase					-2.93665	0.00495297	228	7.93157	243	7.70451	381	8.78029	115	3.78526	64	2.42375	64	2.0258
Contig11049	fl_ctg_1147	1918	233	244	622	(1E-61)	125/207 (60%)	151/207 (72%)	3/207 (1%)	-2	XP_003491581.1	Bombus impatiens	protein YIPF6-like	EKC23196.1	2.00E-65	Crassostrea gigas	Protein YIPF6	2.24545	0.0316556	70	3.32259	39	1.68717	149	4.68517	197	8.84746	115	5.94239	152	6.56469
Contig11057	fl_ctg_1148	3546	766	446	1148	( e-122)	293/719 (40%)	402/719 (55%)	15/719 (2%)	1	XP_002940547.1	Xenopus	u4/U6.U5 tri-snRNP-associated protein 1-like	EKC41872.1	e-166	Crassostrea gigas	U4/U6.U5 tri-snRNP-associated protein 1	-2.17515	0.0266858	334	8.57503	331	7.74518	480	8.16375	188	4.56689	137	3.82907	118	2.75653
Contig11060	fl_ctg_1149	3993	872	345	884	(1E-91)	182/405 (44%)	261/405 (64%)	17/405 (4%)	-1	XP_002414454.1	Ixodes scapularis	ankyrin repeat-containing protein	EKC34548.1	e-119	Crassostrea gigas	Inversin	-4.05594	0.0493894	103	2.34837	172	3.57414	163	2.46193	48	1.03548	22	0.546054	29	0.601614
Contig11071	fl_ctg_1150	3298	1606	60.5	145	(0.000005)	69/357 (19%)	154/357 (43%)	4/357 (1%)	3	XP_002731906.1	Saccoglossus kowalevskii	early endosome antigen 1-like	EKC24572.1	1.00E-06	Crassostrea gigas	Thyroid receptor-interacting protein 11	3.52906	5.79763e-06	175	4.83076	190	4.78019	274	5.01057	626	16.3503	600	18.0307	650	16.3261
Contig11077	fl_ctg_1151	1906	232	192	488	(5E-46)	91/187 (48%)	129/187 (68%)	2/187 (1%)	-2	XP_003219640.1		sodium/potassium-transporting ATPase subunit	EKC19748.1	5.00E-76		Sodium/potassium-transporting ATPase subunit beta-1-interacting	1.98874	0.01322	152	7.2602	139	6.0511	173	5.47407	247	11.1629	249	12.9476	293	12.734
Contig11086	fl_ctg_1152	2022	500	61.2	147	(0.000002)	60/209 (28%)	95/209 (45%)	1/209 (0%)	3	CAA88179.1	Schizosaccharomyces pombe	gar2					-5.86362	0.00197683	97	4.36735	127	5.21153	225	6.71102	21	0.894621	13	0.637198	31	1.26999
Contig11090	fl_ctg_1153	3107	755	478	1230	( e-132)	293/779 (37%)	455/779 (58%)	10/779 (1%)	3	AAF05753.1	Homo sapiens	AF191339_1 anaphase-promoting complex subunit 5					2.14422	0.00254487	254	7.44253	252	6.72979	395	7.66731	634	17.5772	410	13.0784	588	15.6767
Contig11112	fl_ctg_1154	1800	33447	144	363	(1E-31)	143/578 (24%)	234/578 (40%)	11/578 (1%)	-1	XP_002812681.1	Pongo abelii	LOW QUALITY PROTEIN: titin-like	EKC32610.1	1.00E-45	Crassostrea gigas	Titin	-3.31296	4.10073e-05	277	14.0099	320	14.7509	483	16.1831	136	6.5083	60	3.30363	79	3.63558
Contig11116	fl_ctg_1155	3149	649	574	1480	( e-161)	289/626 (46%)	411/626 (65%)	42/626 (6%)	-1	XP_786626.3	Strongylocentrotus	TBC1 domain family member 15-like	EKC19529.1	0	Crassostrea gigas	TBC1 domain family member 15	2.77835	0.000631693	171	4.94369	174	4.58478	230	4.40497	448	12.2548	438	13.7852	466	12.2584
Contig11121	fl_ctg_1156	3048	855	496	1276	( e-137)	293/852 (34%)	461/852 (54%)	25/852 (2%)	2	ZP_08571606.1	Rheinheimera sp. A13L	N-acetyl-beta-hexosaminidase	EKC29426.1	e-177	Crassostrea gigas	Chitobiase	-4.05504	0.00037462	309	9.22936	361	9.82731	443	8.76549	86	2.43044	51	1.65832	101	2.7449
Contig11130	fl_ctg_1157	13518	997	107	267	(2E-19)	151/647 (23%)	259/647 (40%)	41/647 (6%)	-2	XP_003405997.1		serine/threonine-protein phosphatase 6 regulatory ankyrin	EKC21118.1	4.00E-78	Crassostrea gigas	Rapamycin-insensitive companion of mTOR	-5.95319	0.0264432	364	2.45141	368	2.2588	803	3.58254	98	0.624474	50	0.366581	57	0.349287
Contig11142	fl_ctg_1158	1576	175	65.1	157	(0.00000009)	29/48 (60%)	38/48 (79%)		1	XP_002742153.1		39S ribosomal protein L43, mitochondrial-like					-3.23622	0.00361075	130	7.50957	144	7.58139	214	8.18927	38	2.07696	44	2.767	43	2.26012
Contig11159	fl_ctg_1159	2264	414	222	565	(7E-55)	127/324 (39%)	190/324 (58%)	9/324 (2%)	3	NP_997885.2	Danio rerio	corticosteroid 11-beta-dehydrogenase isozyme 2	EKC40090.1	3.00E-50	Crassostrea gigas	Corticosteroid 11-beta-dehydrogenase isozyme 2	32.2015	1.20612e-06	5	0.201058	6	0.219896	15	0.399579	199	7.57143	209	9.14917	240	8.78121
Contig11177	fl_ctg_1160	3445	161	227	579	(3E-56)	113/159 (71%)	133/159 (83%)		1	P04113.1		MLRA_PATYE RecName: Full=Myosin regulatory light chain A, smooth adductor muscle	EKC20311.1	2.00E-48	Crassostrea	Myosin regulatory light chain A, smooth adductor muscle	-1.52672	0.0117709	26036	688.039	39422	949.493	38485	673.736	19425	485.705	15501	445.946	23523	565.618
Contig1119	fl_ctg_1161	8437	1024	863	2230	(0)	439/733 (59%)	519/733 (70%)	7/733 (0%)	-3	XP_003697235.1	Apis florea	DNA topoisomerase 1-like	EKC29641.1	0	Crassostrea gigas	DNA topoisomerase 1	2.26725	0.00273876	539	5.81606	547	5.3795	993	7.09821	1204	12.2925	1182	13.8849	1504	14.7666
Contig11201	fl_ctg_1162	2074	318	426	1094	( e-116)	195/315 (61%)	235/315 (74%)	2/315 (0%)	-1	XP_002735592.1	Saccoglossus	peroxisomal biogenesis factor 7-like	EKC34143.1	3.00E-66	Crassostrea gigas	Chorion peroxidase	2.35626	0.0288054	54	2.37035	69	2.76047	123	3.57671	175	7.26826	125	5.97329	178	7.10936
Contig11205	fl_ctg_1163	1717	585	279	714	(2E-72)	136/298 (45%)	195/298 (65%)		-1	XP_003747993.1		LOW QUALITY PROTEIN: sodium- and chloride-dependent	EKC36022.1	3.00E-69	Crassostrea	Sodium- and chloride-dependent glycine transporter 2	15.181	0.000109746	6	0.318133	8	0.3866	15	0.526876	163	8.17746	67	3.86738	125	6.03058
Contig11210	fl_ctg_1164	2988	347	130	328	(3E-27)	62/98 (63%)	75/98 (76%)		2	XP_002416459.1	Ixodes scapularis	RNA binding protein, putative	EKC25786.1	1.00E-34	Crassostrea gigas	Leucine-zipper-like transcriptional regulator 1	-3.33897	0.0378885	305	9.29281	195	5.41497	842	16.9949	91	2.62338	96	3.18422	128	3.54853
Contig11211	fl_ctg_1165	2184	380	218	555	(9E-54)	110/149 (73%)	128/149 (85%)	3/149 (2%)	3	XP_002739985.1	Saccoglossus	nuclear transcription factor Y, gamma-like	EKC38848.1	2.00E-49	Crassostrea gigas	Nuclear transcription factor Y subunit gamma	-3.44463	0.0015416	177	7.37817	228	8.66213	350	9.66502	59	2.32702	52	2.35973	73	2.76879
Contig11218	fl_ctg_1166	4564	331	83.6	205	(0.0000000000008)	87/359 (24%)	143/359 (39%)	14/359 (3%)	-1	ADZ24782.1	Mytilus galloprovincialis	caspase 3/7-3	EKC25819.1	6.00E-23	Crassostrea gigas	Caspase-10	8.20788	2.80465e-05	38	0.757994	65	1.18171	94	1.24214	627	11.8338	295	6.40602	383	6.9514
Contig11287	fl_ctg_1167	3164	579	499	1286	( e-138)	268/584 (45%)	375/584 (64%)	15/584 (2%)	-2	XP_003210655.1	Meleagris gallopavo	folliculin-like	EKC37642.1	e-179	Crassostrea gigas	Folliculin	4.34286	7.04037e-05	141	4.05705	82	2.1504	75	1.42959	439	11.9517	332	10.3995	382	10.0011
Contig11299	fl_ctg_1168	2013	545	115	288	(8E-23)	81/288 (28%)	144/288 (50%)	10/288 (3%)	2	XP_003207966.1	Meleagris	oncoprotein-induced transcript 3 protein-like	EKC41377.1	6.00E-38	Crassostrea gigas	Zona pellucida sperm-binding protein 2	-2.05561	7.49778e-11	2259	102.165	1851	76.2966	3081	92.3071	983	42.064	1002	49.3328	936	38.5169
Contig11301	fl_ctg_1169	1610	493	473	1218	( e-131)	236/474 (49%)	309/474 (65%)		1	NP_001092219.1		dolichyl-P-Man:Man(7)GlcNAc(2)-PP-dolichyl-alpha-1,	EKC27855.1	e-151		Putative dolichyl-P-Man:Man(7)GlcNAc(2)-PP-dolichyl-alpha-1,	1.85814	0.0283157	113	6.3897	121	6.23594	164	6.14335	202	10.8075	212	13.0503	203	10.4445
Contig11312	fl_ctg_1170	1578	188	251	642	(5E-64)	121/185 (65%)	149/185 (80%)		-1	XP_003382545.1	Amphimedon queenslandica	ADP-ribosylation factor-like	EKC42807.1	2.00E-72	Crassostrea gigas	ADP-ribosylation factor 1	6.26918	5.61508e-07	53	3.05771	25	1.31454	57	2.17849	316	17.2497	204	12.8125	201	10.5514
Contig11334	fl_ctg_1171	2525	482	241	616	(9E-61)	155/469 (33%)	232/469 (49%)	28/469 (5%)	3	XP_002738528.1	Saccoglossus	solute carrier family 39, member 4-like	EKC19939.1	4.00E-89	Crassostrea gigas	Zinc transporter ZIP10	4.16839	0.0100052	23	0.829267	33	1.08441	62	1.48087	126	4.29843	159	6.24091	107	3.51028
Contig11360	fl_ctg_1172	3435	986	607	1564	( e-170)	333/795 (41%)	482/795 (60%)	43/795 (5%)	3	XP_792017.3	Strongylocentrotus purpuratus	anoctamin-4-like	EKC23599.1	0	Crassostrea gigas	Anoctamin-7	-7.48006	0.00127211	142	3.76348	212	5.12096	385	6.75961	41	1.02815	24	0.692463	17	0.40996
Contig11374	fl_ctg_1173	3301	411	625	1611	( e-176)	304/345 (88%)	320/345 (92%)	1/345 (0%)	2	NP_001083835.1	Xenopus laevis	nuclear receptor subfamily 2, group F, member 1	EKC42362.1	0	Crassostrea gigas	Nuclear receptor subfamily 2 group F member 1-A	1.66815	0.010026	490	13.5138	508	12.7691	735	13.4286	789	20.5889	789	23.6888	843	21.1544
Contig11390	fl_ctg_1174	4950	3058	74.7	182	(0.0000000004)	139/719 (19%)	266/719 (36%)	6/719 (0%)	-3	EGU67833.1	Streptococcus cristatus ATCC	serine-rich adhesin, platelet-type	EKC21766.1	2.00E-07	Crassostrea gigas	Polysialoglycoprotein	2.38034	0.0482051	130	2.39093	135	2.26293	185	2.254	300	5.22056	292	5.84642	312	5.22118
Contig11392	fl_ctg_1175	2161	315	375	964	( e-101)	188/279 (67%)	225/279 (80%)	1/279 (0%)	-2	NP_001005630.1	Xenopus	eukaryotic translation initiation factor 2 subunit 1	EKC31327.1	2.00E-67	Crassostrea	Eukaryotic translation initiation factor 2 subunit 1	1.63977	1.56074e-05	950	40.0218	982	37.705	1533	42.7833	1767	70.4341	1282	58.7957	1719	65.8932
Contig11407	fl_ctg_1176	3529	343	273	698	(4E-70)	139/311 (44%)	190/311 (61%)	3/311 (0%)	3	XP_003456790.1		membrane progestin receptor gamma-B-like isoform 1	EKC40855.1	e-108	Crassostrea gigas	Membrane progestin receptor gamma-B	4.16016	0.00419935	78	2.0122	34	0.79941	89	1.52099	259	6.32192	210	5.89766	220	5.16405
Contig11444	fl_ctg_1177	2759	388	422	1084	( e-115)	214/360 (59%)	268/360 (74%)	1/360 (0%)	3	XP_003746377.1		protein phosphatase 1 regulatory inhibitor subunit	EKC32740.1	e-141	Crassostrea	Protein phosphatase 1 regulatory inhibitor subunit 16B	2.24743	0.025419	108	3.56369	120	3.60887	153	3.34447	225	7.02477	213	7.65138	285	8.55682
Contig11463	fl_ctg_1178	3371	531	610	1572	( e-171)	323/540 (59%)	393/540 (72%)	15/540 (2%)	-1	XP_001367517.1	Monodelphis domestica	parafibromin-like	EKC22062.1	0	Crassostrea gigas	Parafibromin	2.96894	1.65384e-06	341	9.20923	279	6.86733	413	7.38888	848	21.669	797	23.4321	968	23.7868
Contig11468	fl_ctg_1179	2962	398	221	563	(2E-54)	106/180 (58%)	135/180 (75%)		-2	XP_002741832.1		heterogeneous nuclear ribonucleoprotein A1-like	EKC41722.1	2.00E-62		Heterogeneous nuclear ribonucleoprotein A2-like protein 1	-3.58554	1.14925e-08	1284	39.4646	1510	42.2994	2770	56.4004	517	15.0351	373	12.4806	384	10.739
Contig11471	fl_ctg_1180	2962	729	204	519	(2E-49)	124/370 (33%)	201/370 (54%)	4/370 (1%)	1	XP_002932271.1	Xenopus (Silurana)	IQ domain-containing protein E-like	EKC23233.1	e-124	Crassostrea gigas	IQ domain-containing protein E	-2.54267	0.00479144	273	8.39084	331	9.27225	613	12.4814	138	4.01324	104	3.47985	152	4.25087
Contig11483	fl_ctg_1181	2110	606	313	801	(3E-82)	182/420 (43%)	255/420 (60%)	22/420 (5%)	-1	XP_002739136.1	Saccoglossus	solute carrier family 39, member 4-like	EKC29476.1	1.00E-99	Crassostrea gigas	Zinc transporter ZIP6	2.85108	6.70535e-05	144	6.21309	147	5.78066	205	5.85948	390	15.9215	373	17.5202	431	16.9205
Contig11486	fl_ctg_1182	5197	545	389	1000	( e-105)	193/337 (57%)	246/337 (72%)		-3	AAF23095.1	Aedes aegypti	AF165528_1 nuclear hormone receptor	EKC18844.1	e-116	Crassostrea gigas	Putative nuclear hormone receptor HR38	6.28528	2.09709e-05	121	2.11963	82	1.30919	121	1.40417	626	10.3758	358	6.8272	753	12.0022
Contig11501	fl_ctg_1183	2732	159	301	770	(1E-78)	136/152 (89%)	147/152 (96%)		-1	XP_001606115.1	Nasonia vitripennis	SUMO-conjugating enzyme UBC9-like	EKC28564.1	3.00E-22	Crassostrea gigas	Ubiquitin-conjugating enzyme E2 G2	-1.84032	0.00697603	539	17.9612	561	17.0382	862	19.0289	284	8.95445	262	9.50457	346	10.491
Contig11504	fl_ctg_1184	3966	492	247	630	(4E-62)	185/535 (34%)	257/535 (48%)	30/535 (5%)	3	XP_001948206.1	Acyrthosiphon pisum	zinc finger protein 395-like					2.66022	0.0344942	122	2.8005	78	1.63186	96	1.45984	233	5.06063	216	5.39775	242	5.05455
Contig11506	fl_ctg_1185	2935	470	311	798	(9E-82)	196/478 (41%)	267/478 (55%)	31/478 (6%)	-2	NP_001095395.1	Bos taurus	transmembrane and coiled-coil domains protein 1	EKC40365.1	e-122	Crassostrea gigas	Transmembrane and coiled-coil domains protein 1	1.85958	0.000200105	657	20.3791	597	16.8775	797	16.3771	1160	34.0448	1007	34.0043	1075	30.3403
Contig11509	fl_ctg_1186	3745	884	162	409	(1E-36)	134/422 (31%)	202/422 (47%)	34/422 (8%)	-2	XP_966573.2	Tribolium castaneum	similar to mblk-1	EKC27373.1	e-132	Crassostrea	Mushroom body large-type Kenyon cell-specific protein 1	4.97221	0.00997318	43	1.04531	36	0.797614	45	0.724683	195	4.48522	147	3.89025	177	3.91508
Contig11511	fl_ctg_1187	3096	570	120	301	(4E-24)	71/177 (40%)	101/177 (57%)	6/177 (3%)	-1	XP_003228292.1	Anolis	heterochromatin protein 1-binding protein 3-like	EKC31139.1	6.00E-53	Crassostrea gigas	Heterochromatin protein 1-binding protein 3	-2.13183	0.00889982	434	12.7619	422	11.3098	599	11.6685	148	4.11777	194	6.2103	232	6.20735
Contig11543	fl_ctg_1188	2512	609	679	1751	(0)	338/560 (60%)	434/560 (77%)	4/560 (0%)	-1	XP_003437791.1	Oreochromis	conserved oligomeric Golgi complex subunit 8	EKC37932.1	0	Crassostrea gigas	Conserved oligomeric Golgi complex subunit 8	2.05752	0.000367442	347	12.5759	355	11.726	439	10.5398	721	24.7239	517	20.3978	772	25.4576
Contig11544	fl_ctg_1189	2861	655	489	1260	( e-135)	259/617 (41%)	378/617 (61%)	18/617 (2%)	1	XP_002952683.1	Volvox carteri f. nagariensis	hybrid-cluster protein					2.1426	5.29875e-11	1342	42.7034	1295	37.5573	1441	30.3762	2923	88.0059	2013	69.7329	2636	76.3215
Contig11567	fl_ctg_1190	2314	408	409	1052	( e-111)	201/213 (94%)	209/213 (98%)		-2	XP_002403282.1	Ixodes scapularis	spliceosome associated protein, putative	EKC27707.1	e-115	Crassostrea gigas	Splicing factor 3B subunit 4	2.71331	0.0460951	66	2.59662	29	1.03986	52	1.35527	136	5.06264	73	3.12659	146	5.22648
Contig11576	fl_ctg_1191	1101	581	161	408	(4E-37)	102/306 (33%)	146/306 (47%)	35/306 (11%)	-1	AEB54799.1	Crassostrea gigas	inhibitor of apoptosis protein	EKC17690.1	5.00E-40	Crassostrea gigas	Putative inhibitor of apoptosis	2.15991	0.0103916	42	3.47288	66	4.97392	128	7.01149	125	9.77966	129	11.6122	154	11.5865
Contig11602	fl_ctg_1192	1111	181	114	285	(7E-23)	68/180 (37%)	108/180 (60%)	9/180 (5%)	1	ADT92004.1	Musca domestica	heat shock protein	EKC40046.1	4.00E-24	Crassostrea gigas	Heat shock protein beta-1	58.7121	4.99295e-07	65	5.32632	55	4.10763	68	3.69132	2113	163.827	3771	336.399	3454	257.53
Contig11610	fl_ctg_1193	1835	162	196	497	(4E-47)	88/156 (56%)	117/156 (75%)		3	XP_003733822.1	Callithrix jacchus	ORM1-like protein 2	EKC36467.1	7.00E-59	Crassostrea gigas	ORM1-like protein 1	2.0164	0.0118736	141	6.99537	121	5.47131	186	6.11314	257	12.0642	241	13.0165	260	11.737
Contig11625	fl_ctg_1194	2279	412	378	970	( e-102)	182/339 (53%)	245/339 (72%)	1/339 (0%)	2	XP_002739114.1	Saccoglossus kowalevskii	SH3-binding kinase 1-like	EKC36229.1	e-132	Crassostrea gigas	Serine/threonine-protein kinase SBK1	2.04875	0.0170077	162	6.4714	99	3.6044	221	5.84838	204	7.71058	295	12.8289	315	11.4495
Contig11631	fl_ctg_1195	2066	726	96.7	239	(0.00000000000000004)	78/291 (26%)	131/291 (45%)	7/291 (2%)	3	XP_002928449.1	Ailuropoda	kelch-like protein 4-like, partial	EKC17883.1	8.00E-31	Crassostrea gigas	Kelch-like protein 28	-2.10395	0.0233528	279	12.2942	164	6.58652	300	8.75746	95	3.9609	109	5.22887	93	3.72883
Contig11634	fl_ctg_1196	2828	671	59.3	142	(0.00001)	53/199 (26%)	91/199 (45%)	3/199 (1%)	-1	XP_003455600.1	Oreochromis	tripartite motif-containing protein 2-like	EKC26906.1	1.00E-47	Crassostrea gigas	Tripartite motif-containing protein 3	4.86973	0.00180462	43	1.38426	41	1.20295	59	1.25823	212	6.4574	168	5.88765	203	5.94615
Contig11637	fl_ctg_1197	3044	610	435	1119	( e-119)	199/467 (42%)	282/467 (60%)	1/467 (0%)	-2	DAA19466.1	Bos taurus	zinc finger protein 347-like	EKC18365.1	2.00E-68	Crassostrea gigas	Histone-lysine N-methyltransferase PRDM9	5.97251	0.000134499	44	1.31594	56	1.52646	60	1.18876	302	8.54601	222	7.22804	311	8.46321
Contig11638	fl_ctg_1198	1689	216	143	360	(3E-31)	67/143 (46%)	91/143 (63%)	3/143 (2%)	-2	AAI29371.1	Danio rerio	Zgc:158671					1.82786	3.16341e-06	535	28.8371	606	29.7704	869	31.0297	945	48.1951	921	54.0433	1216	59.638
Contig11654	fl_ctg_1199	4375	897	902	2331	(0)	485/913 (53%)	613/913 (67%)	5/913 (0%)	-1	NP_001167075.1	Salmo salar	serine/threonine-protein kinase TAO3	EKC42139.1	0	Crassostrea gigas	Serine/threonine-protein kinase TAO1	-4.95636	0.0343183	166	3.45428	90	1.70689	239	3.29463	28	0.551291	36	0.815523	15	0.284009
Contig11671	fl_ctg_1200	878	140	127	318	(8E-27)	68/134 (50%)	88/134 (65%)	7/134 (5%)	-2	XP_003469989.1	Cavia	ribonuclease P protein subunit p20-like	EKC20211.1	4.00E-35	Crassostrea gigas	Ribonuclease P protein subunit p20	1.99428	0.000147167	174	18.0419	119	11.2459	210	14.4249	237	23.2517	303	34.2027	302	28.4926
Contig11672	fl_ctg_1201	1437	149	264	675	(6E-68)	130/149 (87%)	137/149 (91%)		-2	AEF33414.1	Crassostrea	DNA-directed RNA polymerases I/II/III subunit rpabc3	EKC34363.1	7.00E-54		DNA-directed RNA polymerases I, II, and III subunit RPABC3	-1.79201	0.0433222	130	8.23596	197	11.375	311	13.0524	102	6.11427	63	4.34506	131	7.55151
Contig11679	fl_ctg_1202	3161	767	1296	3353	(0)	626/768 (81%)	680/768 (88%)		-3	XP_002741357.1	Saccoglossus kowalevskii	Sec23 homolog B-like	EKC40209.1	0	Crassostrea gigas	transport protein Sec23A	3.66754	3.01773e-07	319	9.18743	235	6.16859	394	7.51725	1253	34.145	696	21.8221	1003	26.2843
Contig11707	fl_ctg_1203	4296	1114	654	1687	(0)	356/592 (60%)	422/592 (71%)	17/592 (2%)	-1	NP_001084548.1	Xenopus laevis	roquin					2.02343	0.0107752	293	6.20914	305	5.89085	469	6.58409	553	11.0882	640	14.7648	606	11.685
Contig11718	fl_ctg_1204	5708	1647	1012	2616	(0)	648/1734 (37%)	960/1734 (55%)	38/1734 (2%)	-2	XP_003224816.1		eukaryotic translation initiation factor 2-alpha kinase	EKC24485.1	0		Eukaryotic translation initiation factor 2-alpha kinase 4	2.36856	0.0394847	167	2.66355	170	2.4712	240	2.5358	380	5.73457	344	5.97292	429	6.22577
Contig11719	fl_ctg_1205	2442	178	108	269	(2E-20)	47/98 (47%)	71/98 (72%)		2	NP_001036941.1	Bombyx mori	heat shock protein hsp20.1	EKC40045.1	5.00E-14	Crassostrea gigas	Protein lethal(2)essential for life	2.05271	0.0288307	140	5.21928	128	4.34917	145	3.58104	266	9.3829	243	9.86217	221	7.49663
Contig11720	fl_ctg_1206	3035	562	543	1400	( e-151)	287/559 (51%)	387/559 (69%)	11/559 (1%)	3	XP_002739664.1	Saccoglossus	outer arm dynein binding protein-like	EKC36966.1	0	Crassostrea gigas	Tetratricopeptide repeat protein 25	-2.37085	0.00306785	1148	34.4359	1729	47.2692	3147	62.5353	935	26.5371	383	12.507	779	21.2617
Contig11735	fl_ctg_1207	2508	198	70.1	170	(0.000000005)	42/129 (32%)	62/129 (48%)		3	AAH01971.1	Homo sapiens	Cyclin-dependent kinase inhibitor 1B (p27, Kip1)					2.37856	4.38217e-12	880	31.9435	858	28.3859	1040	25.0088	1774	60.9294	1906	75.3195	1946	64.2739
Contig11749	fl_ctg_1208	2912	810	326	836	(3E-86)	182/442 (41%)	261/442 (59%)	9/442 (2%)	-2	XP_001177952.1		protein-associating with the carboxyl-terminal domain of	EKC30895.1	9.00E-78		Protein-associating with the carboxyl-terminal domain of ezrin	2.9471	0.0153365	65	2.03212	63	1.79511	112	2.3196	179	5.29496	163	5.54764	245	6.96938
Contig11770	fl_ctg_1209	5518	1237	974	2517	(0)	462/865 (53%)	626/865 (72%)	2/865 (0%)	1	AAH28708.2	Homo sapiens	Chromosome 20 open reading frame 26					-4.05007	0.000106909	755	12.4564	1046	15.7287	2066	22.5806	360	5.61981	164	2.9456	262	3.93314
Contig11775	fl_ctg_1210	2368	424	506	1302	( e-140)	266/397 (67%)	311/397 (78%)	4/397 (1%)	-1	XP_001601765.2	Nasonia	ras-related GTP-binding protein D-like	EKC25298.1	e-133	Crassostrea gigas	Ras-related GTP-binding protein C	2.51711	0.00147193	123	4.7288	148	5.18588	215	5.47576	381	13.8594	319	13.3512	319	11.1591
Contig11787	fl_ctg_1211	2512	400	185	469	(1E-43)	116/395 (29%)	197/395 (49%)	6/395 (1%)	2	XP_424982.3	Gallus gallus	protein KIAA1045	EKC18435.1	1.00E-69		Major facilitator superfamily domain-containing protein 9	2.74598	0.00576592	115	4.16779	64	2.11399	130	3.12112	179	6.13811	290	11.4417	238	7.84832
Contig11805	fl_ctg_1212	2129	436	175	443	(9E-41)	120/405 (29%)	210/405 (51%)	16/405 (3%)	-1	ABY21318.1	Anas platyrhynchos	adipose differentiation-related protein	EKC21733.1	e-118	Crassostrea gigas	Adipophilin	2.71091	1.2288e-05	472	20.1834	219	8.53514	573	16.2318	787	31.842	868	40.407	1209	47.0403
Contig11809	fl_ctg_1213	2039	409	118	295	(1E-23)	113/418 (27%)	192/418 (45%)	9/418 (2%)	1	NP_001085425.1	Xenopus laevis	family with sequence similarity 20, member B	EKC24757.1	2.00E-21	Crassostrea gigas	Protein FAM20B	-1.87909	9.93344e-05	1199	53.534	992	40.368	1511	44.6925	747	31.5576	374	18.1788	566	22.9942
Contig11826	fl_ctg_1214	4899	3937	365	936	(2E-97)	254/928 (27%)	389/928 (41%)	25/928 (2%)	-1	XP_002733205.1		neurogenic locus notch homolog protein 2-like	EKC35875.1	0		Sushi, von Willebrand factor type A, EGF and pentraxin	19.798	0.0132419	38	0.706161	8	0.135495	32	0.39394	784	13.7851	179	3.62124	373	6.30697
Contig11847	fl_ctg_1215	1941	357	198	503	(8E-48)	113/352 (32%)	189/352 (53%)	17/352 (4%)	3	XP_001364201.1		WD repeat-containing protein 53-like isoform 1	EKC38313.1	3.00E-97	Crassostrea gigas	WD repeat-containing protein 53	9.52405	3.17749e-05	14	0.656645	21	0.89771	33	1.02536	177	7.85505	152	7.76122	186	7.93792
Contig11909	fl_ctg_1216	2197	294	257	656	(2E-65)	145/300 (48%)	195/300 (65%)	6/300 (2%)	-3	XP_002126567.1		similar to Leucine zipper transcription factor-like	EKC35108.1	5.00E-95	Crassostrea	Leucine zipper transcription factor-like protein 1	-2.36509	0.0110754	230	9.53072	209	7.8933	372	10.2118	89	3.48948	84	3.78932	111	4.18516
Contig11939	fl_ctg_1217	6946	2218	118	296	(4E-23)	82/228 (35%)	114/228 (50%)	15/228 (6%)	-2	EFN81453.1	Harpegnathos saltator	Nuclear receptor coactivator 6	EKC40746.1	7.00E-10	Crassostrea gigas	DnaJ-like protein subfamily C member 14	7.04418	0.00407961	91	1.19271	33	0.394204	36	0.312576	260	3.22433	356	5.07957	369	4.40059
Contig11945	fl_ctg_1218	1565	293	360	923	(1E-96)	174/256 (67%)	207/256 (80%)	3/256 (1%)	3	AEV92813.1	Urechis unicinctus	ETHE1	EKC28487.1	e-108	Crassostrea gigas	Protein ETHE1, mitochondrial	2.49422	6.04067e-05	352	20.4765	547	29.0012	236	9.09463	753	41.4459	895	56.6788	881	46.6317
Contig11958	fl_ctg_1219	2306	270	134	336	(2E-28)	85/272 (31%)	139/272 (51%)	11/272 (4%)	3	ADX31292.1	Crassostrea gigas	tumor necrosis factor ligand superfamily member	EKC39243.1	2.00E-18	Crassostrea	Tumor necrosis factor ligand superfamily member 11	-2.98442	0.000182448	605	23.8849	664	23.8919	1435	37.5301	223	8.33003	317	13.6242	181	6.50188
Contig11962	fl_ctg_1220	3353	836	629	1623	( e-177)	365/927 (39%)	548/927 (59%)	9/927 (0%)	-3	XP_002737673.1	Saccoglossus kowalevskii	kinesin family member 3B-like	EKC25540.1	0	Crassostrea gigas	Kinesin-like protein KIF16B	-4.04516	1.65949e-07	662	17.9743	859	21.257	1516	27.268	242	6.21703	154	4.55197	223	5.50923
Contig11980	fl_ctg_1221	2814	108	183	464	(4E-43)	85/110 (77%)	97/110 (88%)		3	XP_002731645.1	Saccoglossus	outer arm dynein light chain 4-like	EKC30534.1	1.00E-49	Crassostrea gigas	Dynein light chain 4, axonemal	-1.5498	0.0325817	501	16.2084	655	19.3134	1146	24.5611	465	14.2341	334	11.7634	421	12.393
Contig11988	fl_ctg_1222	5462	785	465	1196	( e-127)	279/676 (41%)	380/676 (56%)	12/676 (1%)	3	XP_001862555.1	Culex quinquefasciatus	monocarboxylate transporter 3	EKC35371.1	e-165	Crassostrea gigas	Monocarboxylate transporter 2	-2.57014	0.0454786	848	14.1342	595	9.03873	423	4.67064	202	3.18567	217	3.9375	234	3.54882
Contig12021	fl_ctg_1223	1635	948	66.6	161	(0.00000003)	45/141 (31%)	69/141 (48%)	13/141 (9%)	3	YP_005567708.1		bifunctional 2',3'-cyclic nucleotide	EKC22279.1	2.00E-07	Crassostrea gigas	Cell surface glycoprotein 1	16.1452	0.00460401	46	2.56134	126	6.39433	43	1.58613	923	48.6278	1551	94.0169	575	29.1319
Contig12026	fl_ctg_1224	4322	735	318	814	(2E-83)	206/624 (33%)	325/624 (52%)	55/624 (8%)	3	XP_421779.3	Gallus gallus	heat shock 70 kDa protein 12A	EKC29170.1	e-109	Crassostrea gigas	Heat shock 70 kDa protein 12B	1.65722	0.0339578	409	8.61522	446	8.56234	756	10.5493	706	14.0709	634	14.5384	874	16.7512
Contig12050	fl_ctg_1225	1885	310	454	1167	( e-125)	221/310 (71%)	263/310 (84%)		-1	ABO26640.1	Haliotis	l-3-hydroxyacyl-coenzyme a dehydrogenase, short chain	EKC19714.1	e-122	Crassostrea	Hydroxyacyl-coenzyme A dehydrogenase, mitochondrial	-1.65947	0.0487232	236	11.398	277	12.193	497	15.9013	156	7.12877	127	6.67735	223	9.7997
Contig12055	fl_ctg_1226	1743	358	580	1496	( e-163)	266/354 (75%)	305/354 (86%)		-2	ADO27783.1	Ictalurus furcatus	WD repeat-containing protein 92	EKC36534.1	e-167	Crassostrea gigas	WD repeat-containing protein 92	1.98458	0.0117606	110	5.74544	133	6.33135	217	7.50844	241	11.9102	220	12.5094	294	13.9723
Contig12064	fl_ctg_1227	2622	526	97.1	240	(0.00000000000000004)	85/395 (21%)	179/395 (45%)	21/395 (5%)	-2	XP_002183698.1	Phaeodactylum tricornutum CCAP 1055/1	lipoprotein, type 6					5.32604	0.000483263	37	1.28469	45	1.42404	59	1.35708	226	7.42466	217	8.20236	193	6.09739
Contig12066	fl_ctg_1228	3008	606	223	567	(5E-55)	157/541 (29%)	257/541 (47%)	6/541 (1%)	-3	XP_002731502.1	Saccoglossus kowalevskii	kelch-like 12-like	EKC40993.1	e-109	Crassostrea gigas	Kelch-like protein 24	1.8367	0.0327804	214	6.47685	189	5.21346	337	6.75677	405	11.5979	307	10.1152	426	11.7314
Contig12075	fl_ctg_1229	1499	729	341	874	(6E-91)	186/391 (47%)	244/391 (62%)	11/391 (2%)	-3	BAC76404.1	Mus	retinoic-acid regulated nuclear matrix-associated protein	EKC37484.1	7.00E-87	Crassostrea gigas	Denticleless-like protein, partial	-3.26703	0.00130592	138	8.38118	156	8.63506	273	10.9837	51	2.93069	48	3.1736	44	2.43148
Contig12078	fl_ctg_1230	2104	611	424	1091	( e-116)	249/597 (41%)	341/597 (57%)	16/597 (2%)	-2	XP_001370150.1	Monodelphis domestica	t-cell immunomodulatory protein	EKC32563.1	e-128	Crassostrea gigas	T-cell immunomodulatory protein	-1.93437	0.0460727	203	8.78371	190	7.4929	334	9.57388	127	5.19947	88	4.14523	100	3.93708
Contig12100	fl_ctg_1231	2298	387	242	618	(5E-61)	139/386 (36%)	216/386 (55%)	7/386 (1%)	-3	NP_572543.1	Drosophila melanogaster	tan					13.1675	2.98394e-29	207	8.20065	161	5.81324	197	5.17016	1906	71.4453	2208	95.2272	2306	83.1244
Contig12124	fl_ctg_1232	3047	751	639	1647	( e-180)	329/753 (43%)	489/753 (64%)	11/753 (1%)	1	XP_002408064.1	Ixodes scapularis	exocyst complex component sec6, putative	EKC39523.1	e-112	Crassostrea gigas	Exocyst complex component 3	1.55878	0.048835	386	11.533	357	9.72161	535	10.5893	539	15.2376	511	16.6211	632	17.1816
Contig12153	fl_ctg_1233	1850	114	108	270	(8E-21)	56/101 (55%)	74/101 (73%)	2/101 (1%)	3	NP_001013311.1	Danio rerio	chromatin accessibility complex protein 1	EKC36692.1	1.00E-30	Crassostrea gigas	Chromatin accessibility complex protein 1	1.76543	0.0355309	139	6.84023	149	6.68277	223	7.26977	261	12.1526	225	12.0538	271	12.1344
Contig12193	fl_ctg_1234	903	264	181	460	(3E-43)	90/207 (43%)	135/207 (65%)	9/207 (4%)	1	BAB63532.1	Oryza sativa Japonica Group	putative infection-related protein	EKC39429.1	5.00E-40	Crassostrea gigas	Pathogen-related protein	-3.41078	0.0036259	143	14.417	201	18.4693	450	30.0547	103	9.82541	46	5.04873	39	3.57764
Contig12200	fl_ctg_1235	2897	1572	191	485	(2E-45)	170/648 (26%)	297/648 (45%)	56/648 (8%)	-2	XP_001606305.2	Nasonia	rho guanine nucleotide exchange factor 10-like	EKC35945.1	3.00E-77	Crassostrea gigas	Rho guanine nucleotide exchange factor 10	3.59438	0.00671677	61	1.91694	54	1.54663	78	1.6238	156	4.6385	175	5.98689	253	7.23422
Contig12207	fl_ctg_1236	2003	507	392	1008	( e-106)	189/314 (60%)	243/314 (77%)	4/314 (1%)	2	XP_002735759.1	Saccoglossus kowalevskii	NMD3 homolog					14.8843	3.48189e-05	16	0.727222	8	0.331399	13	0.391426	156	6.7088	152	7.52098	158	6.53425
Contig12235	fl_ctg_1237	2606	311	214	544	(2E-52)	138/294 (46%)	162/294 (55%)	9/294 (3%)	1	XP_002596391.1	Branchiostoma floridae	BarH-like 1 homeobox protein	EKC28005.1	1.00E-67	Crassostrea gigas	BarH-like 1 homeobox protein, partial	2.70129	2.03331e-06	335	11.703	248	7.89623	401	9.2802	884	29.2199	612	23.275	774	24.6029
Contig12241	fl_ctg_1238	2325	198	214	544	(2E-52)	107/192 (55%)	132/192 (68%)		-2	XP_001197762.1	Strongylocentrotus	NAD(P)H:quinone oxidoreductase-like	EKC35682.1	2.00E-36	Crassostrea gigas	Sushi repeat-containing protein SRPX2	4.8076	0.000233815	31	1.21385	34	1.21338	116	3.009	179	6.6318	242	10.3158	250	8.9071
Contig12247	fl_ctg_1239	1311	275	132	331	(4E-28)	82/259 (31%)	138/259 (53%)	21/259 (8%)	-2	XP_001606393.1	Nasonia	synaptosomal-associated protein 29-like	EKC28544.1	1.00E-59	Crassostrea gigas	Synaptosomal-associated protein 29	-2.39515	0.0186451	109	7.56923	118	7.4683	177	8.1425	59	3.87659	29	2.19234	55	3.4752
Contig12265	fl_ctg_1240	2389	338	451	1160	( e-124)	220/331 (66%)	262/331 (79%)	1/331 (0%)	3	XP_002434662.1	Ixodes scapularis	fructose-1,6-bisphosphatase, putative	EKC31815.1	e-144	Crassostrea gigas	Fructose-1,6-bisphosphatase 1	-2.03775	0.000213007	628	23.9316	760	26.3961	1138	28.7285	335	12.079	268	11.1181	437	15.1525
Contig12283	fl_ctg_1241	945	605	127	318	(9E-27)	61/132 (46%)	84/132 (63%)		1	XP_002760701.2	Callithrix jacchus	kelch-like protein 12	EKC32211.1	1.00E-20	Crassostrea gigas	Kelch-like protein 18	3.76846	0.0306857	9	0.867039	10	0.878032	19	1.21258	38	3.4638	28	2.93656	50	4.38286
Contig12297	fl_ctg_1242	2230	461	59.7	143	(0.000006)	31/84 (36%)	40/84 (47%)		-3	ABN58713.1	Biomphalaria glabrata	gag-like protein					6.67695	4.85813e-06	88	3.59257	115	4.27893	98	2.65038	816	31.52	480	21.3328	453	16.8272
Contig12319	fl_ctg_1243	2637	470	168	426	(1E-38)	117/342 (34%)	166/342 (48%)	15/342 (4%)	-1	XP_966546.1	Tribolium	similar to goliath E3 ubiquitin ligase	EKC41296.1	4.00E-50		SWI/SNF-related matrix-associated actin-dependent regulator of	1.86773	0.0308358	182	6.28332	194	6.10427	236	5.39746	300	9.79969	335	12.5906	332	10.4291
Contig12328	fl_ctg_1244	1254	149	61.2	147	(0.0000009)	45/151 (29%)	80/151 (52%)	9/151 (5%)	-3	XP_866844.2	Canis lupus familiaris	calmodulin-like isoform 2	EKC25919.1	7.00E-18	Crassostrea gigas	Calmodulin	1.67907	0.00236352	412	29.9108	345	22.8278	586	28.183	513	35.2388	605	47.8156	771	50.9303
Contig12345	fl_ctg_1245	2274	353	260	665	(2E-66)	135/352 (38%)	212/352 (60%)	1/352 (0%)	2	XP_002416201.1	Ixodes scapularis	U3 snoRNP-associated protein, putative	EKC31203.1	4.00E-75		p21-activated protein kinase-interacting protein 1-like protein	3.09963	0.000512249	142	5.68494	70	2.55417	121	3.20909	225	8.52301	355	15.4721	300	10.9282
Contig12364	fl_ctg_1246	2022	369	251	642	(7E-64)	112/190 (58%)	147/190 (77%)		2	XP_002664054.2		heparan sulfate glucosamine 3-O-sulfotransferase	EKC18947.1	2.00E-60	Crassostrea	Heparan sulfate glucosamine 3-O-sulfotransferase 3B1	6.09575	0.000262076	46	2.07112	14	0.574499	34	1.01411	181	7.71078	185	9.06781	126	5.16189
Contig12398	fl_ctg_1247	1643	919	412	1059	( e-112)	215/444 (48%)	288/444 (64%)	20/444 (4%)	1	XP_003448552.1	Oreochromis	ZZ-type zinc finger-containing protein 3	EKC20488.1	e-137	Crassostrea gigas	ZZ-type zinc finger-containing protein 3	1.98439	0.00686233	185	10.2509	124	6.26219	167	6.13008	260	13.6313	229	13.8137	331	16.6882
Contig12399	fl_ctg_1248	2238	510	551	1420	( e-154)	301/525 (57%)	375/525 (71%)	16/525 (3%)	-3	NP_001171806.1	Saccoglossus kowalevskii	coiled-coil domain containing 77-like	EKC38667.1	0	Crassostrea gigas	Coiled-coil domain-containing protein 77, partial	-3.3277	0.0019459	185	7.52557	212	7.85992	379	10.2133	65	2.50181	56	2.47993	69	2.55393
Contig12425	fl_ctg_1249	3159	929	138	347	(2E-29)	107/426 (25%)	190/426 (44%)	21/426 (4%)	1	XP_002741656.1	Saccoglossus kowalevskii	tripartite motif protein 2-like	EKC31428.1	e-121	Crassostrea gigas	Tripartite motif-containing protein 45	2.01723	0.00356078	246	7.08946	313	8.22123	496	9.46933	539	14.6974	625	19.6084	577	15.1302
Contig12442	fl_ctg_1250	2578	277	123	309	(4E-25)	86/253 (33%)	128/253 (50%)	7/253 (2%)	-2	NP_001098313.1	Oryzias latipes	Her6.1	EKC23398.1	3.00E-25	Crassostrea gigas	Transcription factor HES-1-B	7.95849	3.30787e-07	50	1.76569	48	1.5449	66	1.544	328	10.9595	367	14.109	399	12.8206
Contig12530	fl_ctg_1251	2933	579	195	496	(9E-47)	105/316 (33%)	178/316 (56%)		2	ADB11402.1		MAC/perforin- and kringle-domains-containing protein, partial					-3.72535	0.000242101	618	19.1825	530	14.9936	462	9.49986	86	2.52573	160	5.40655	128	3.61508
Contig12585	fl_ctg_1252	4725	489	416	1069	( e-113)	242/469 (51%)	289/469 (61%)	42/469 (8%)	-1	ADC35037.1	Chaetopterus sp. MB-2010a	GATA123a	EKC26787.1	1.00E-79	Crassostrea	Trans-acting T-cell-specific transcription factor GATA-3	-4.90921	0.00626565	157	3.025	257	4.51309	527	6.72661	75	1.36729	33	0.692188	46	0.806446
Contig12589	fl_ctg_1253	3531	517	583	1504	( e-163)	285/468 (60%)	359/468 (76%)	6/468 (1%)	3	NP_001191506.1	Aplysia californica	Src tyrosine kinase 1	EKC42292.1	0	Crassostrea gigas	Tyrosine-protein kinase Yes	-2.45275	0.0270192	222	5.72378	284	6.67364	424	7.24195	126	3.07379	116	3.25591	68	1.59526
Contig12592	fl_ctg_1254	4025	487	926	2392	(0)	443/491 (90%)	476/491 (96%)		2	ACI96106.1	Pinctada fucata	calcineurin A subunit	EKC29685.1	0		Serine/threonine-protein phosphatase 2B catalytic subunit alpha	1.97951	0.00943037	272	6.15221	408	8.41079	430	6.44303	562	12.0274	638	15.7097	648	13.3361
Contig12625	fl_ctg_1255	3214	615	406	1043	( e-110)	217/510 (42%)	280/510 (54%)	29/510 (5%)	-3	XP_001660791.1	Aedes aegypti	membrane traffic protein	EKC40380.1	e-109		kinase C and casein kinase substrate in neurons protein 2	2.30658	0.0248906	127	3.59737	106	2.73654	181	3.39641	364	9.75566	181	5.58142	268	6.9073
Contig12646	fl_ctg_1256	2263	597	378	970	( e-102)	220/573 (38%)	314/573 (54%)	18/573 (3%)	-3	XP_001368141.1	Monodelphis domestica	2',5'-phosphodiesterase 12-like	EKC38198.1	e-117	Crassostrea gigas	2',5'-phosphodiesterase 12	2.21185	0.023369	100	4.02294	96	3.51989	138	3.67775	192	7.30832	209	9.15322	221	8.0896
Contig12647	fl_ctg_1257	3517	160	67	162	(0.00000006)	54/159 (33%)	62/159 (38%)	4/159 (2%)	-3	XP_002410303.1	Ixodes scapularis	DAZ-associated protein, putative					-3.53474	2.94644e-10	1294	33.4958	1573	37.1107	1994	34.1932	245	6.0006	386	10.8774	522	12.2947
Contig12661	fl_ctg_1258	2777	394	457	1175	( e-125)	243/385 (63%)	273/385 (70%)	16/385 (4%)	-3	EFN68397.1	Camponotus floridanus	Signal peptide peptidase-like 3	EKC32333.1	e-140	Crassostrea gigas	Signal peptide peptidase-like 3	-2.89432	0.00495357	236	7.73685	296	8.84419	384	8.33955	109	3.38105	71	2.53393	87	2.59515
Contig12662	fl_ctg_1259	1168	379	266	680	(1E-68)	142/223 (63%)	156/223 (69%)	7/223 (3%)	-3	XP_973970.1	Tribolium castaneum	similar to AGAP003207-PA	EKC32333.1	1.00E-67	Crassostrea gigas	Signal peptide peptidase-like 3	3.69515	0.0491053	7	0.545611	10	0.710394	25	1.29088	41	3.02372	26	2.20619	55	3.90067
Contig12663	fl_ctg_1260	3694	673	308	788	(2E-80)	211/708 (29%)	354/708 (50%)	8/708 (1%)	2	XP_003217491.1	Anolis carolinensis	annexin A6-like	EKC29249.1	0	Crassostrea gigas	Annexin A13	-2.9796	0.0202734	194	4.78115	236	5.30099	386	6.30199	75	1.7489	63	1.69027	90	2.0182
Contig12670	fl_ctg_1261	1617	512	783	2021	(0)	406/512 (79%)	418/512 (81%)		-1	YP_003354995.1	Pyganodon grandis	cytochrome c oxidase subunit I					-3.36976	0	74111	4172.54	74251	3810.08	95747	3571.1	22641	1206.11	15621	957.438	23792	1218.82
Contig12685	fl_ctg_1262	5521	944	303	776	(6E-79)	197/637 (30%)	305/637 (47%)	7/637 (1%)	-1	XP_002923041.1	Ailuropoda	coiled-coil domain-containing protein 33-like	EKC21123.1	0	Crassostrea gigas	Coiled-coil domain-containing protein 33	-2.09459	0.0158875	468	7.71713	770	11.5722	1120	12.2345	270	4.21257	289	5.18791	364	5.46139
Contig12701	fl_ctg_1263	2688	309	340	873	(2E-90)	175/310 (56%)	210/310 (67%)	2/310 (0%)	-2	ACA09732.1	Ruditapes philippinarum	tandem repeat galectin	EKC40501.1	3.00E-74	Crassostrea gigas	Galectin-9	2.77619	0.00411478	324	10.9735	307	9.47657	303	6.79831	674	21.5989	495	18.2511	1119	34.4842
Contig12723	fl_ctg_1264	1854	596	152	383	(7E-34)	109/395 (27%)	190/395 (48%)	12/395 (3%)	1	XP_810297.1	Trypanosoma cruzi strain CL Brener	protein kinase	EKC37893.1	3.00E-41	Crassostrea gigas	Serine/threonine-protein kinase Nek4	-3.37874	0.00135405	181	8.88785	264	11.8151	192	6.24567	60	2.78768	38	2.03136	68	3.03822
Contig12725	fl_ctg_1265	2739	1022	108	271	(1E-20)	72/203 (35%)	107/203 (52%)	8/203 (3%)	-1	XP_003198217.1		probable RNA-directed DNA polymerase from transposon					-2.02766	0.000836121	596	19.8099	861	26.0828	861	18.9583	405	12.7369	265	9.58884	314	9.49636
Contig12732	fl_ctg_1266	3245	488	161	408	(2E-36)	85/208 (40%)	131/208 (62%)	12/208 (5%)	-1	XP_002737127.1	Saccoglossus kowalevskii	SIL1 protein-like	EKC22225.1	2.00E-16	Crassostrea gigas	Nucleotide exchange factor SIL1	3.34648	0.000125795	83	2.32858	185	4.73042	241	4.47909	418	11.0959	482	14.7212	495	12.636
Contig12750	fl_ctg_1267	966	103	186	473	(9E-45)	87/96 (90%)	93/96 (96%)		-2	XP_866843.1	Canis lupus	dynein light chain 2, cytoplasmic isoform 2	EKC17891.1	7.00E-46	Crassostrea gigas	Dynein light chain 2, cytoplasmic	-2.17005	0.000497172	2451	230.99	3397	291.783	6072	379.09	1816	161.935	1156	118.602	1529	131.114
Contig12795	fl_ctg_1268	2725	171	95.9	237	(0.00000000000000009)	65/168 (38%)	84/168 (50%)	4/168 (2%)	-3	ABW06865.1	Perca flavescens	HRAS-like suppressor 3	EKC23543.1	5.00E-40	Crassostrea gigas	Group XVI phospholipase A2	2.56695	1.61912e-05	290	9.68856	310	9.43925	357	7.90113	763	24.119	687	24.9863	642	19.5159
Contig12796	fl_ctg_1269	1727	1044	91.3	225	(0.000000000000001)	49/154 (31%)	78/154 (50%)	6/154 (3%)	1	XP_001917984.1		LOW QUALITY PROTEIN: multiple epidermal growth factor-like	EKC30196.1	2.00E-18	Crassostrea	Receptor-type tyrosine-protein phosphatase kappa	-3.80945	0.012804	107	5.64052	244	11.723	164	5.72715	27	1.34671	35	2.00857	55	2.63809
Contig12797	fl_ctg_1270	2415	676	296	757	(4E-77)	221/739 (29%)	327/739 (44%)	28/739 (3%)	-1	XP_003397758.1	Bombus	f-box/WD repeat-containing protein 5-like	EKC32875.1	6.00E-81	Crassostrea gigas	F-box/WD repeat-containing protein 5	2.11635	0.0256631	121	4.56138	106	3.64193	174	4.3453	263	9.3808	189	7.75634	260	8.91817
Contig12803	fl_ctg_1271	2324	1737	84	206	(0.0000000000003)	89/394 (22%)	158/394 (40%)	8/394 (2%)	-3	XP_001308251.1	Trichomonas vaginalis G3	flocculin	EKC31636.1	2.00E-10	Crassostrea gigas	Fibropellin-1	2.34785	8.38818e-07	414	16.2178	371	13.2459	715	18.5548	1203	44.5893	755	32.1976	965	34.3962
Contig12806	fl_ctg_1272	2755	240	201	512	(1E-48)	109/198 (55%)	133/198 (67%)	3/198 (1%)	3	XP_002400554.1		mediator of RNA polymerase II transcription subunit, putative	EKC29008.1	3.00E-61	Crassostrea	Mediator of RNA polymerase II transcription subunit 19	2.16648	0.0012925	277	9.15348	246	7.40894	346	7.57429	493	15.4144	505	18.1669	599	18.0105
Contig12814	fl_ctg_1273	2431	606	468	1205	( e-129)	258/582 (44%)	349/582 (59%)	5/582 (0%)	2	NP_001161618.1	Saccoglossus kowalevskii	nucleostemin-like protein	EKC29767.1	e-147		Guanine nucleotide-binding protein-like 3-like protein, partial	-2.07881	0.0161083	263	9.84915	264	9.01076	524	12.9997	131	4.64181	110	4.48456	177	6.03126
Contig12818	fl_ctg_1274	1273	181	144	363	(8E-32)	71/146 (48%)	93/146 (63%)		2	AAI09415.1	Danio rerio	Si:dkeyp-95d10.1 protein, partial	EKC38645.1	3.00E-09	Crassostrea	tyrosine phosphatase domain-containing protein 1	-2.49141	0.0480281	68	4.86305	80	5.21439	109	5.16399	18	1.21799	19	1.47924	51	3.31865
Contig12823	fl_ctg_1275	2187	620	235	600	(6E-59)	131/251 (52%)	161/251 (64%)	3/251 (1%)	-3	XP_688694.2	Danio	mitogen-activated protein kinase kinase kinase 3	EKC19434.1	9.00E-64	Crassostrea	Mitogen-activated protein kinase kinase kinase 2	3.04605	0.00100681	84	3.4967	83	3.14899	137	3.77798	340	13.3916	216	9.78852	219	8.29497
Contig12830	fl_ctg_1276	4432	573	474	1219	( e-130)	254/502 (50%)	337/502 (67%)	18/502 (3%)	-2	XP_003701838.1	Megachile	PAP-associated domain-containing protein 5-like	EKC37384.1	e-151	Crassostrea gigas	PAP-associated domain-containing protein 5	2.0825	0.0433482	191	3.92339	186	3.48221	241	3.27948	322	6.25831	367	8.20688	402	7.51356
Contig12843	fl_ctg_1277	2194	412	132	333	(5E-28)	95/336 (28%)	160/336 (47%)	22/336 (6%)	-3	XP_003696966.1	Apis florea	beta-1,3-galactosyltransferase 5-like	EKC20105.1	4.00E-28	Crassostrea gigas	Beta-1,3-galactosyltransferase 1	4.23534	0.00511731	35	1.45231	32	1.2102	49	1.34694	116	4.55431	148	6.68555	137	5.17253
Contig12879	fl_ctg_1278	3294	437	206	525	(4E-50)	102/170 (60%)	122/170 (71%)		-3	XP_002730893.1		heterogeneous nuclear ribonucleoprotein K-like	EKC23265.1	4.00E-67	Crassostrea gigas	Heterogeneous nuclear ribonucleoprotein K	-3.32204	0.0371257	108	2.98489	197	4.96232	197	3.60687	58	1.51672	29	0.872542	40	1.0059
Contig12887	fl_ctg_1279	1438	103	84.7	208	(0.00000000000009)	47/103 (45%)	62/103 (60%)	4/103 (3%)	-2	XP_003727959.1	Strongylocentrotus	UPF0708 protein C6orf162 homolog					2.71375	0.0365776	12	0.759714	58	3.34666	72	3.01968	83	4.97188	64	4.41096	165	9.50483
Contig12892	fl_ctg_1280	3012	532	197	500	(3E-47)	106/215 (49%)	134/215 (62%)	8/215 (3%)	1	XP_002410367.1	Ixodes scapularis	sox4, putative	EKC42172.1	8.00E-53	Crassostrea gigas	HMG domain-containing protein 4	-3.77988	0.00929858	167	5.04765	180	4.95861	290	5.80671	48	1.37274	44	1.4478	49	1.3476
Contig12932	fl_ctg_1281	3271	3609	157	397	(3E-35)	126/454 (27%)	190/454 (41%)	11/454 (2%)	-1	XP_001374633.1		sushi, von Willebrand factor type A, EGF and pentraxin	EKC37890.1	9.00E-34		Sushi, von Willebrand factor type A, EGF and pentraxin	-1.57372	0.00456108	1324	36.8498	1581	40.1045	2180	40.1942	703	18.513	1014	30.7234	966	24.4634
Contig12938	fl_ctg_1282	3204	891	801	2069	(0)	429/926 (46%)	588/926 (63%)	21/926 (2%)	3	EGI68500.1	Acromyrmex echinatior	Protein FAN	EKC22290.1	0	Crassostrea gigas	Protein FAN	2.15144	0.0346805	103	2.92666	166	4.29891	183	3.44466	260	6.99008	232	7.17641	326	8.42839
Contig12964	fl_ctg_1283	2525	463	579	1493	( e-162)	291/425 (68%)	353/425 (83%)		-3	XP_003203396.1	ADP-forming	succinyl-CoA ligase	EKC28914.1	e-178	ADP-forming	Succinyl-CoA ligase	-2.19022	0.00268338	429	15.4676	449	14.7546	599	14.3071	165	5.6289	166	6.51566	241	7.90633
Contig12968	fl_ctg_1284	1960	475	166	420	(4E-38)	131/398 (32%)	180/398 (45%)	25/398 (6%)	3	XP_002733726.1		cAMP responsive element binding protein 3-like 3-like	EKC41829.1	9.00E-23		Cyclic AMP-responsive element-binding protein 3-like protein 2	2.79618	1.92493e-11	392	18.2078	364	15.4095	634	19.5084	1203	52.8702	849	42.9303	1196	50.5469
Contig12974	fl_ctg_1285	3736	235	74.7	182	(0.0000000003)	74/268 (27%)	122/268 (45%)	13/268 (4%)	-3	XP_002927710.1		LOW QUALITY PROTEIN: SERTA domain-containing protein					4.15616	8.48962e-08	188	4.5812	214	4.7528	340	5.48857	829	19.1139	806	21.3816	929	20.5982
Contig13007	fl_ctg_1286	2270	275	123	309	(3E-25)	80/253 (31%)	135/253 (53%)	8/253 (3%)	-3	AAB96894.1	Drosophila melanogaster	rolling stone	EKC30234.1	1.00E-91	Crassostrea gigas	Protein rolling stone	2.88452	0.000634179	127	5.09338	83	3.03385	177	4.70256	380	14.4198	214	9.34329	345	12.5896
Contig13009	fl_ctg_1287	2689	700	169	427	(8E-39)	120/428 (28%)	203/428 (47%)	15/428 (3%)	-3	XP_003439559.1	Oreochromis	leucine-rich repeat neuronal protein 3-like	EKC29869.1	2.00E-40		Leucine-rich repeat-containing G-protein coupled receptor 6	-2.19109	0.0101601	315	10.6647	326	10.0593	532	11.9319	157	5.02933	140	5.15999	150	4.62083
Contig13016	fl_ctg_1288	2579	294	215	548	(7E-53)	112/225 (49%)	150/225 (66%)	3/225 (1%)	2	XP_002736153.1		protein phosphatase 1, regulatory subunit 3D-like	EKC38247.1	7.00E-26	Crassostrea gigas	Protein phosphatase 1 regulatory subunit 3B	4.03669	1.60815e-19	504	17.7913	554	17.8238	639	14.943	2020	67.4685	1551	59.6036	2300	73.8747
Contig13038	fl_ctg_1289	1693	264	68.9	167	(0.000000007)	34/115 (29%)	62/115 (53%)		-2	XP_001235028.2	Gallus gallus	protein FAM101A-like					-2.28262	0.0344377	105	5.64625	149	7.3025	212	7.55207	49	2.4931	38	2.22453	84	4.11
Contig13039	fl_ctg_1290	1773	399	441	1134	( e-121)	218/400 (54%)	277/400 (69%)		-1	Q9BHM6.1		OCDH_PECMA RecName: Full=Octopine dehydrogenase; Short=OcDH					1.73314	0.014129	201	10.3208	378	17.6899	301	10.2387	461	22.3972	340	19.0056	519	24.2481
Contig13049	fl_ctg_1291	1997	591	443	1139	( e-121)	250/596 (41%)	340/596 (57%)	8/596 (1%)	-1	XP_792803.3	Strongylocentrotus	protein misato homolog 1-like	EKC42612.1	e-154	Crassostrea gigas	misato-like protein 1	1.66305	0.0126864	333	15.1808	277	11.5092	369	11.1439	402	17.34	418	20.7448	575	23.8511
Contig13079	fl_ctg_1292	3406	797	1061	2743	(0)	536/724 (74%)	602/724 (83%)	9/724 (1%)	-2	BAF63637.1	Crassostrea gigas	glucose-regulated protein 94	EKC38233.1	0	Crassostrea gigas	Endoplasmin	3.08922	7.09961e-35	3079	82.2987	3876	94.4238	5588	98.9462	10155	256.824	10563	307.365	11461	278.739
Contig13081	fl_ctg_1293	2403	948	272	695	(6E-70)	172/488 (35%)	250/488 (51%)	5/488 (1%)	-1	XP_003382113.1	Trichinella spiralis	putative endoprotease bli-4	EKC25267.1	6.00E-73	Crassostrea gigas	Furin	-3.76667	0.0181224	104	3.9401	123	4.24711	197	4.94424	45	1.61309	12	0.494925	40	1.37888
Contig13089	fl_ctg_1294	3182	923	1004	2596	(0)	494/905 (54%)	653/905 (72%)	3/905 (0%)	-1	XP_001367890.1		probable 2-oxoglutarate dehydrogenase E1 component DHKTD1,	EKC20331.1	0		Putative 2-oxoglutarate dehydrogenase E1 component DHKTD1,	-2.99057	0.0369132	151	4.32021	165	4.30255	235	4.45405	65	1.7596	40	1.24587	53	1.37973
Contig13111	fl_ctg_1295	3130	484	64.3	155	(0.0000003)	45/182 (24%)	75/182 (41%)	10/182 (5%)	-1	CAI19360.1	Homo sapiens	selectin E					2.31186	0.0231306	111	3.22854	126	3.34017	179	3.44902	258	7.1003	246	7.78938	295	7.80723
Contig13119	fl_ctg_1296	2897	889	198	504	(1E-47)	112/319 (35%)	172/319 (53%)	31/319 (9%)	-2	EFN82794.1	Harpegnathos saltator	TWiK family of potassium channels protein 18	EKC32881.1	2.00E-29	Crassostrea gigas	TWiK family of potassium channels protein 18	1.976	0.00244169	297	9.33331	308	8.82154	504	10.4923	490	14.5696	648	22.1686	675	19.3008
Contig13144	fl_ctg_1297	3081	553	720	1858	(0)	356/502 (70%)	409/502 (81%)		-2	XP_003442861.1	Oreochromis	inositol-3-phosphate synthase 1-B-like	EKC35396.1	0	Crassostrea gigas	Inositol-3-phosphate synthase 1-B	1.824	0.020665	237	7.00301	243	6.5442	451	8.8282	544	15.2093	367	11.8056	491	13.2011
Contig13189	fl_ctg_1298	2614	457	219	557	(7E-54)	111/253 (43%)	162/253 (64%)	3/253 (1%)	-2	NP_988935.2	Xenopus (Silurana) tropicalis	cyclin Pas1/PHO80 domain containing 1					4.32259	3.33928e-05	411	14.3141	307	9.74485	563	12.9894	1246	41.0595	1218	46.18	2215	70.192
Contig13227	fl_ctg_1299	2784	736	820	2118	(0)	393/737 (53%)	517/737 (70%)	9/737 (1%)	2	XP_003401738.1		procollagen-lysine,2-oxoglutarate 5-dioxygenase 3-like	EKC26389.1	0	Crassostrea gigas	Procollagen-lysine,2-oxoglutarate 5-dioxygenase 3	2.99655	1.87764e-08	308	10.0719	362	10.789	497	10.7665	1042	32.2403	876	31.1851	1025	30.4982
Contig13239	fl_ctg_1300	2708	481	288	736	(1E-74)	160/375 (42%)	219/375 (58%)	7/375 (1%)	2	XP_003729082.1		N-acetyllactosaminide	EKC29892.1	1.00E-98		Beta-1,3-galactosyl-O-glycosyl-glycoprotein	5.28128	0.0144911	22	0.739608	30	0.91921	64	1.42534	94	2.99006	233	8.52745	138	4.22134
Contig13240	fl_ctg_1301	1432	482	285	728	(5E-74)	152/372 (40%)	219/372 (58%)	24/372 (6%)	3	XP_003451733.1		beta-1,3-galactosyl-O-glycosyl-glycoprotein	EKC29892.1	9.00E-97		Beta-1,3-galactosyl-O-glycosyl-glycoprotein	3.31929	0.0251926	28	1.78009	13	0.753256	36	1.51617	51	3.06781	68	4.70628	93	5.37972
Contig13269	fl_ctg_1302	2912	454	234	596	(2E-58)	154/428 (35%)	228/428 (53%)	12/428 (2%)	-2	XP_003727920.1		major facilitator superfamily domain-containing protein	EKC31093.1	e-149		Major facilitator superfamily domain-containing protein 4	1.85384	0.00311487	383	11.9739	408	11.6255	519	10.7489	819	24.2267	555	18.8892	688	19.5712
[truncated: 1,257 more rows]

## Sheet: U. tetralasmus
Table S3. Differentially expressed genes in the foot of heat/desiccation challenged and control U. tetralasmus. Positive/negative values indicate up-regulation and down-regulation, respectively, in drought treatment group relative to the control group. Included genes showed fold changes of 1.5-fold or greater and corrected p-value<0.05. Annotation is based on the NCBI Crassostrea gigas and nr dat…
[truncated: 2,533 more rows]

[truncated: 1 more sheets: Non DE genes]
